# Supplementary material for: A pangenome approach-based loop-mediated isothermal amplification assay for the specific and early detection of Bordetella pertussis
Source: Sci Rep. 2023 Mar 16;13:4356. doi: 10.1038/s41598-023-29773-9 (PMC10018623; doi:10.1038/s41598-023-29773-9)
Supplement: Supplementary file 2 — Supplementary Table S1. [file 41598_2023_29773_MOESM2_ESM.xlsx]

## Sheet: Title
TITLE: A pangenome approach-based loop-mediated isothermal amplification assay for the specific and early detection of Bordetella pertussis
Authors:
-	Eduardo Juscamayta-López (ejuscamaytal@gmail.com) 1,2,*
-	Faviola Valdivia 1
-	María Pía Soto 1
-	Brenda Nureña 1
-	Helen Horna 1
* Corresponding author
Affiliations:
1 Laboratorio de Infecciones Respiratorias Agudas, Centro Nacional de Salud Pública, Instituto Nacional de Salud, Lima, Peru.
2 Facultad de Salud Pública y Administración (GA, AGL), Universidad Peruana Cayetano Heredia, Lima, Peru.

## Sheet: Supplementary Table S1
	Supplementary Table S1: Strains and genome sequences of classical Bordetella subspecies used for identification of B. pertussis-specific targets based on pangenome analysis.
	No.	Genome ID	Pathogen	Strain	MLST	NCBI Accession No.	Contigs	Size (Mbp)	GC%	CDS	Isolation Year	Country of Origin
	001	1208660.3	Bordetella parapertussis	Bpp5	MLST.Bordetella_spp.16	HE965803.1,HE965804.1	2	4.89957	67.81	4809	Unknown	Unknown
	002	257311.4	Bordetella parapertussis	12822	MLST.Bordetella_spp.19	BX470249	1	4.77355	68.1	4639	1993	Germany
	003	519.10	Bordetella parapertussis	A747	MLST.Bordetella_spp.19	CP020655	1	4.7739	68.1004	4626	1993	United States
	004	519.11	Bordetella parapertussis	I440	MLST.Bordetella_spp.19	CP020646	1	4.77391	68.1002	4631	2012	United States
	005	519.12	Bordetella parapertussis	E738	MLST.Bordetella_spp.19	CP020648	1	4.77398	68.1003	4625	2004	United States
	006	519.13	Bordetella parapertussis	B337	MLST.Bordetella_spp.19	CP020654	1	4.77388	68.1004	4623	1977	United States
	007	519.14	Bordetella parapertussis	NCTC10520	MLST.Bordetella_spp.19	LS483424	1	4.77539	68.1023	4610	1800/2016	Unknown
	008	519.16	Bordetella parapertussis	KACC 11942	MLST.Bordetella_spp.19	QVOH01000000	61	4.72705	68.1628	4663	Unknown	Unknown
	009	519.17	Bordetella parapertussis	NCTC10853	MLST.Bordetella_spp.19	UFTM01000000	3	4.81899	68.1089	4659	Unknown	Unknown
	010	519.18	Bordetella parapertussis	NCTC5952	MLST.Bordetella_spp.19	UFUC01000000	2	4.77549	68.1027	4625	Unknown	Unknown
	011	519.19	Bordetella parapertussis	F585	MLST.Bordetella_spp.19	CP024174	1	4.77386	68.1004	4627	1993	Germany
	012	519.20	Bordetella parapertussis	B271	MLST.Bordetella_spp.19	CP025067	1	4.7739	68.1002	4627	1998	United States
	013	519.21	Bordetella parapertussis	B144	MLST.Bordetella_spp.19	CP025068	1	4.7739	68.1004	4633	1975	United States
	014	519.22	Bordetella parapertussis	B160	MLST.Bordetella_spp.19	CP025072	1	4.77549	68.1021	4635	1974	United States
	015	519.23	Bordetella parapertussis	A005	MLST.Bordetella_spp.19	CP025070	1	4.77384	68.1003	4627	1985	United States
	016	519.24	Bordetella parapertussis	B149	MLST.Bordetella_spp.19	CP025071	1	4.77382	68.1002	4631	1985	United States
	017	519.25	Bordetella parapertussis	NCTC10524	MLST.Bordetella_spp.19	LR134329	1	4.77444	68.1028	4607	1900/1967	Unknown
	018	519.28	Bordetella parapertussis	Bpp01	MLST.Bordetella_spp.19	AP019378	1	4.78708	68.1005	4652	2002	Japan
	019	519.29	Bordetella parapertussis	E843	MLST.Bordetella_spp.19	CP019931	1	4.7739	68.1002	4625	2004	United States
	020	519.30	Bordetella parapertussis	E762	MLST.Bordetella_spp.19	CP019932	1	4.77389	68.1	4626	2004	United States
	021	519.31	Bordetella parapertussis	NCTC10522	MLST.Bordetella_spp.19	LR590480	1	4.77544	68.1025	4610	1967	United Kingdom
	022	519.5	Bordetella parapertussis	H904	MLST.Bordetella_spp.19	CP016342	1	4.77371	68.1	4620	2012	United States
	023	519.7	Bordetella parapertussis	H889	MLST.Bordetella_spp.19	CP018897	1	4.77	68.1	4627	2012	United States
	024	519.9	Bordetella parapertussis	D577	MLST.Bordetella_spp.19	CP020652	1	4.7739	68.1001	4622	1999	United States
	025	1208657.3	Bordetella bronchiseptica	1289	MLST.Bordetella_spp.32	CAKS00000000	6	5.2079	68.21	4947	Unknown	Unknown
	026	1208658.3	Bordetella bronchiseptica	MO149	MLST.Bordetella_spp.15	HE965807.1	1	5.09182	68.41	4807	Unknown	Unknown
	027	1208659.3	Bordetella bronchiseptica	Bbr77	MLST.Bordetella_spp.18	CAKU00000000	250	4.96966	68.08	4754	Unknown	Unknown
	028	1208665.3	Bordetella bronchiseptica	D445	MLST.Bordetella_spp.17	CAKT00000000	366	4.99129	67.92	4852	Unknown	Unknown
	029	1216982.4	Bordetella bronchiseptica	NBRC 13691	MLST.Bordetella_spp.31	BCZI00000000	193	5.11542	68.26	5022	Unknown	Unknown
	030	1331198.3	Bordetella bronchiseptica	00-P-2730	MLST.Bordetella_spp.34	JGWG00000000	296	5.83141	67.7	5541	2000	United States
	031	1331199.3	Bordetella bronchiseptica	00-P-2796	MLST.Bordetella_spp.27	JGWH00000000	179	5.55178	67.9	5244	2001	United States
	032	1331200.3	Bordetella bronchiseptica	3E44	MLST.Bordetella_spp.10	JGWK00000000	104	5.25595	68.1	5019	Unknown	United States
	033	1331201.3	Bordetella bronchiseptica	7E71	MLST.Bordetella_spp.13	JGWL00000000	109	5.16355	68.2	4905	Unknown	United States
	034	1331202.4	Bordetella bronchiseptica	99-R-0433	MLST.Bordetella_spp.60	JGWN00000000	143	5.12219	68.3	4876	Unknown	United States
	035	1331203.3	Bordetella bronchiseptica	CA90 BB1334	MLST.Bordetella_spp.28	JGWR00000000	120	5.26916	68.2	4979	1990	United States
	036	1331204.3	Bordetella bronchiseptica	CARE970018BB	MLST.Bordetella_spp.7	JGWS00000000	121	5.24019	68.1	4985	1997	United States
	037	1331213.3	Bordetella bronchiseptica	F2	MLST.Bordetella_spp.65	JGXB00000000	164	5.38052	68	5134	2004	United States
	038	1331214.3	Bordetella bronchiseptica	F4563	MLST.Bordetella_spp.8	JGXC00000000	162	5.26307	68.2	5008	2004	United States
	039	1331215.3	Bordetella bronchiseptica	GA96-01	MLST.Bordetella_spp.21	JGXD00000000	158	5.29215	68.3	5026	Unknown	United States
	040	1331216.3	Bordetella bronchiseptica	CA90 BB02	MLST.Bordetella_spp.8	JHBU00000000	169	5.12593	68.2	4823	1990	United States
	041	1331217.3	Bordetella bronchiseptica	M435/02/3	MLST.Bordetella_spp.11	JGXE00000000	182	5.15777	68.2	4877	2002	United Kingdom
	042	1331218.3	Bordetella bronchiseptica	M85/00/2	MLST.Bordetella_spp.33	JGXF00000000	159	5.1579	68.2	4874	2000	Unknown
	043	1331219.3	Bordetella bronchiseptica	MBORD591	MLST.Bordetella_spp.22	JGXG00000000	271	5.15113	68.2	4862	Unknown	United States
	044	1331220.3	Bordetella bronchiseptica	MBORD595	MLST.Bordetella_spp.33	JGXH00000000	107	5.21498	68.2	4915	Unknown	United States
	045	1331221.3	Bordetella bronchiseptica	MBORD624	MLST.Bordetella_spp.23	JGXI00000000	213	5.30654	68	4990	Unknown	United States
	046	1331222.3	Bordetella bronchiseptica	MBORD632	MLST.Bordetella_spp.33	JGXJ00000000	164	5.14864	68.2	4886	Unknown	United States
	047	1331223.3	Bordetella bronchiseptica	MBORD635	MLST.Bordetella_spp.62	JGXK00000000	55	5.0925	68.3	4852	Unknown	United States
	048	1331224.3	Bordetella bronchiseptica	MBORD665	MLST.Bordetella_spp.7	JGXL00000000	51	5.14709	68.3	4877	Unknown	United States
	049	1331225.3	Bordetella bronchiseptica	MBORD668	MLST.Bordetella_spp.7	JGXM00000000	59	5.14979	68.2	4877	Unknown	United States
	050	1331226.3	Bordetella bronchiseptica	MBORD670	MLST.Bordetella_spp.7	JGXN00000000	80	5.16903	68.2	4918	Unknown	United States
	051	1331227.3	Bordetella bronchiseptica	MBORD675	MLST.Bordetella_spp.18	JGXO00000000	41	5.17302	68.3	4914	Unknown	Germany
	052	1331228.3	Bordetella bronchiseptica	MBORD678	MLST.Bordetella_spp.14	JHBQ00000000	50	5.18479	68.2	4918	Unknown	Australia
	053	1331229.3	Bordetella bronchiseptica	MBORD681	Unknown	JGXP00000000	70	5.15831	68.3	4884	Unknown	Australia
	054	1331230.3	Bordetella bronchiseptica	MBORD698	Unknown	JGXQ00000000	52	5.15174	68.3	4877	Unknown	Australia
	055	1331231.3	Bordetella bronchiseptica	MBORD707	MLST.Bordetella_spp.29	JGXR00000000	56	5.13809	68.3	4869	Unknown	United States
	056	1331232.3	Bordetella bronchiseptica	MBORD731	MLST.Bordetella_spp.6	JGXS00000000	52	5.13263	68.3	4893	Unknown	Denmark
	057	1331233.3	Bordetella bronchiseptica	MBORD762	MLST.Bordetella_spp.14	JHBR00000000	63	5.28042	68.1	5043	Unknown	Ireland
	058	1331234.3	Bordetella bronchiseptica	MBORD782	MLST.Bordetella_spp.5	JGXT00000000	90	5.13444	68.3	4875	Unknown	The Netherlands
	059	1331235.3	Bordetella bronchiseptica	MBORD785	MLST.Bordetella_spp.7	JGXU00000000	102	5.15203	68.2	4893	Unknown	The Netherlands
	060	1331236.3	Bordetella bronchiseptica	MBORD839	MLST.Bordetella_spp.31	JGXV00000000	103	5.19083	68.2	4930	Unknown	Switzerland
	061	1331237.3	Bordetella bronchiseptica	MBORD849	MLST.Bordetella_spp.7	JGXW00000000	68	5.21617	68.2	4968	Unknown	The Netherlands
	062	1331238.3	Bordetella bronchiseptica	MBORD901	MLST.Bordetella_spp.64	JGXX00000000	109	5.09696	68.3	4810	Unknown	Germany
	063	1331239.3	Bordetella bronchiseptica	MO211	MLST.Bordetella_spp.17	JHOJ00000000	140	5.0534	68.2	4808	Unknown	United States
	064	1331240.3	Bordetella bronchiseptica	MO275	MLST.Bordetella_spp.3	JHBS00000000	98	4.75581	68.4	4501	Unknown	United States
	065	1331241.3	Bordetella bronchiseptica	OSU095	MLST.Bordetella_spp.28	JGXY00000000	54	5.46004	68	5183	1984	United States
	066	1331242.3	Bordetella bronchiseptica	OSU553	MLST.Bordetella_spp.35	JGXZ00000000	250	5.68597	67.8	5380	1983	United States
	067	1331243.3	Bordetella bronchiseptica	RB630	MLST.Bordetella_spp.12	JGYA00000000	48	5.31268	68.1	5052	1987	Hungary
	068	1331244.3	Bordetella bronchiseptica	SBL-F6116	MLST.Bordetella_spp.9	JHBT00000000	121	5.06025	68.4	4865	Unknown	United States
	069	1331245.3	Bordetella bronchiseptica	SO10328	MLST.Bordetella_spp.23	JGYB00000000	115	5.11684	68.2	4827	Unknown	United States
	070	1331250.3	Bordetella bronchiseptica	345	MLST.Bordetella_spp.21	JGWJ00000000	79	5.2865	68.3	4997	Unknown	United States
	071	1331254.3	Bordetella bronchiseptica	OSU054	MLST.Bordetella_spp.28	JHBZ00000000	129	5.39863	68.1	5117	Unknown	United States
	072	1331260.3	Bordetella bronchiseptica	F-1	MLST.Bordetella_spp.65	JGXA00000000	96	5.37734	68	5123	2004	United States
	073	1427985.6	Bordetella bronchiseptica	KM22	MLST.Bordetella_spp.7	JNHR00000000	46	5.19973	68.2	4945	1993	Hungary
	074	1458256.3	Bordetella bronchiseptica	980	MLST.Bordetella_spp.10	JGWM00000000	186	5.26009	68.2	5015	Unknown	Unknown
	075	1458257.3	Bordetella bronchiseptica	A1-7	MLST.Bordetella_spp.38	JGWO00000000	184	5.2652	68.1	5011	Unknown	Unknown
	076	1458258.3	Bordetella bronchiseptica	B18-5 (C3)	MLST.Bordetella_spp.14	JGWP00000000	102	5.22365	68.1	4961	Unknown	Unknown
	077	1458259.3	Bordetella bronchiseptica	D989	MLST.Bordetella_spp.12	JGWU00000000	77	5.3285	68.1	5117	Unknown	Unknown
	078	1458260.3	Bordetella bronchiseptica	D993	MLST.Bordetella_spp.31	JGWV00000000	201	5.28517	68.1	5062	Unknown	Unknown
	079	1458261.3	Bordetella bronchiseptica	E012	MLST.Bordetella_spp.27	JGWX00000000	157	5.17697	68.2	4912	Unknown	Unknown
	080	1458262.3	Bordetella bronchiseptica	E014	Unknown	JGWZ00000000	113	5.21273	68.2	4940	Unknown	Unknown
	081	1458263.3	Bordetella bronchiseptica	C4	MLST.Bordetella_spp.38	JGWQ00000000	127	5.31975	68.1	5065	2006	United States
	082	1458264.3	Bordetella bronchiseptica	980-2	MLST.Bordetella_spp.10	JHOK00000000	70	5.25881	68.1	5018	Unknown	Unknown
	083	1458265.3	Bordetella bronchiseptica	E010	MLST.Bordetella_spp.31	JGWW00000000	191	5.1853	68.1	4939	Unknown	Unknown
	084	1458266.3	Bordetella bronchiseptica	E013	Unknown	JGWY00000000	119	5.0991	68.3	4856	Unknown	Unknown
	085	1458269.3	Bordetella bronchiseptica	D756	MLST.Bordetella_spp.12	JGWT00000000	102	5.23366	68.2	4977	Unknown	Unknown
	086	257310.5	Bordetella bronchiseptica	RB50	MLST.Bordetella_spp.12	BX470250	1	5.33918	68.1	5106	Unknown	Unknown
	087	518.12	Bordetella bronchiseptica	S798	MLST.Bordetella_spp.6	AP014582.1	1	5.19171	68.21	4920	Unknown	Japan
	088	518.13	Bordetella bronchiseptica	ATCC 10580	MLST.Bordetella_spp.31	JMRX01000000	1	5.14289	68.11	4978	Unknown	United States
	089	518.14	Bordetella bronchiseptica	KU1201	Unknown	BBVB01000000	90	6.7801	66.1	6462	1990	Japan
	090	518.15	Bordetella bronchiseptica		MLST.Bordetella_spp.12	CP014013	1	5.33866	68.07	5293	1994	United States
	091	518.17	Bordetella bronchiseptica	I328	MLST.Bordetella_spp.77	CP016431	1	5.07749	68.35	4805	2012	United States
	092	518.28	Bordetella bronchiseptica	SH02	MLST.Bordetella_spp.7	NQLY01000000	98	5.21488	68.17	5065	2014	China
	093	518.29	Bordetella bronchiseptica	SH04	MLST.Bordetella_spp.7	NSDN01000000	101	5.2013	68.16	5036	2015	China
	094	518.30	Bordetella bronchiseptica	SH05	MLST.Bordetella_spp.7	NRHW01000000	107	5.20829	68.16	5042	2015	China
	095	518.31	Bordetella bronchiseptica	SH03	MLST.Bordetella_spp.7	NRER01000000	120	5.25645	68.09	5118	2014	China
	096	518.32	Bordetella bronchiseptica	SH01	MLST.Bordetella_spp.7	NRDH01000000	186	5.22776	68.07	5188	2014	China
	097	518.42	Bordetella bronchiseptica	A310	MLST.Bordetella_spp.8	CP018761	1	5.11	68.3	4822	1985	United States
	098	518.53	Bordetella bronchiseptica	F709	MLST.Bordetella_spp.35	CP020818	1	5.33693	68.1306	5091	1983	United States
	099	518.54	Bordetella bronchiseptica	D973	MLST.Bordetella_spp.7	CP020819	1	5.20029	68.2071	4927	1964	United States
	100	518.55	Bordetella bronchiseptica	E010	MLST.Bordetella_spp.31	CP020649	1	5.20429	68.2316	4952	1971	United States
	101	518.56	Bordetella bronchiseptica	E001	MLST.Bordetella_spp.11	CP020650	1	5.20909	68.2014	4943	1956	United States
	102	518.57	Bordetella bronchiseptica	I943	MLST.Bordetella_spp.8	CP020645	1	5.24237	68.2034	4963	2013	United States
	103	518.58	Bordetella bronchiseptica	D755	MLST.Bordetella_spp.7	CP020651	1	5.2	68.1968	4936	1999	United States
	104	518.60	Bordetella bronchiseptica	KACC 11941	MLST.Bordetella_spp.31	QVOG01000000	46	5.13509	68.2843	4945	Unknown	Unknown
	105	518.61	Bordetella bronchiseptica	NCTC452	MLST.Bordetella_spp.31	UFTS01000000	2	5.17385	68.2354	4907	Unknown	Unknown
	106	518.62	Bordetella bronchiseptica	NCTC10542	MLST.Bordetella_spp.11	UFUB01000000	6	5.24286	68.1384	4988	Unknown	Unknown
	107	518.65	Bordetella bronchiseptica	Not applicable	MLST.Bordetella_spp.66	RKIQ01000000	1	5.10566	68.2907	4844	Unknown	United States
	108	518.66	Bordetella bronchiseptica	Not applicable	MLST.Bordetella_spp.66	RKIP01000000	1	5.14601	68.2994	4904	Unknown	United States
	109	518.67	Bordetella bronchiseptica	D448	MLST.Bordetella_spp.23	CP024171	1	5.20693	68.1386	4977	1983	United States
	110	518.68	Bordetella bronchiseptica	A345	MLST.Bordetella_spp.21	CP024175	1	5.30367	68.2777	5039	1995	United States
	111	518.69	Bordetella bronchiseptica	D987	Unknown	CP024173	1	5.19358	68.1992	4959	1968	United States
	112	518.70	Bordetella bronchiseptica	I124	MLST.Bordetella_spp.77	CP025069	1	5.08137	68.3505	4811	2012	United States
	113	518.71	Bordetella bronchiseptica	NCTC10543	Unknown	LR134326	1	5.19976	68.2501	4890	1952	Unknown
	114	518.72	Bordetella bronchiseptica	NCTC8344	MLST.Bordetella_spp.11	LR134480	1	5.20744	68.2164	4928	1900/1951	Unknown
	115	518.83	Bordetella bronchiseptica	E016	MLST.Bordetella_spp.23	CP019934	1	5.1672	68.1824	4910	1978	United States
	116	568707.3	Bordetella bronchiseptica	253	Unknown	HE965806.1	1	5.26438	68.12	5037	Unknown	Unknown
	117	520.100	Bordetella pertussis	B279	MLST.Bordetella_spp.2	CSSG01000000	1248	3.65535	67.26	4516	2005	Taiwan
	118	520.101	Bordetella pertussis	B076	MLST.Bordetella_spp.2	CSOE01000000	288	3.80971	67.89	3794	2002	Denmark
	119	520.102	Bordetella pertussis	B137	MLST.Bordetella_spp.2	CSQQ01000000	1288	3.61719	67.15	4542	2002	Japan
	120	520.103	Bordetella pertussis	B019	MLST.Bordetella_spp.2	CSNF01000000	742	3.73723	67.27	4141	1978	Australia
	121	520.104	Bordetella pertussis	B066	MLST.Bordetella_spp.2	CSSC01000000	1019	3.67884	67.3	4365	2004	Canada
	122	520.105	Bordetella pertussis	B142	MLST.Bordetella_spp.2	CSQY01000000	631	3.79394	67.63	4077	2007	Japan
	123	520.106	Bordetella pertussis	B011	MLST.Bordetella_spp.2	CSSS01000000	759	3.78737	67.74	4183	2007	Argentina
	124	520.1060	Bordetella pertussis	FR5810	Unknown	LR130529	1	4.10817	67.7066	4506	2014	France
	125	520.107	Bordetella pertussis	B141	MLST.Bordetella_spp.2	CSOA01000000	274	3.8166	67.91	3774	2006	Japan
	126	520.108	Bordetella pertussis	B051	MLST.Bordetella_spp.2	CSMW01000000	1578	3.54133	67.14	4736	1994	Canada
	127	520.109	Bordetella pertussis	B103	MLST.Bordetella_spp.2	CSOF01000000	590	3.77921	67.69	4044	2004	France
	128	520.1091	Bordetella pertussis	BP_GD2017	MLST.Bordetella_spp.2	POUS01000000	623	3.68967	67.7483	4276	2017	China
	129	520.110	Bordetella pertussis	B170	MLST.Bordetella_spp.2	CSPI01000000	950	3.65679	66.92	4265	1965	The Netherlands
	130	520.111	Bordetella pertussis	B074	MLST.Bordetella_spp.2	CSRI01000000	876	3.69952	67.36	4254	2001	Denmark
	131	520.112	Bordetella pertussis	B031	MLST.Bordetella_spp.2	CSRB01000000	776	3.77363	67.63	4196	1997	Australia
	132	520.113	Bordetella pertussis	B267	Unknown	CSLY01000000	1501	0.689451	60.63	2130	1998	Taiwan
	133	520.114	Bordetella pertussis	B040	MLST.Bordetella_spp.2	CSRX01000000	805	3.75422	67.53	4209	2000	Australia
	134	520.115	Bordetella pertussis	B269	Unknown	CSQX01000000	1573	0.755957	60.94	2282	1999	Taiwan
	135	520.116	Bordetella pertussis	B018	MLST.Bordetella_spp.2	CSRE01000000	387	3.82457	67.86	3893	1977	Australia
	136	520.118	Bordetella pertussis	B108	MLST.Bordetella_spp.2	CSNA01000000	518	3.76252	67.24	3988	2002	China
	137	520.119	Bordetella pertussis	B037	MLST.Bordetella_spp.2	CSSH01000000	1000	3.72917	67.49	4364	2000	Australia
	138	520.120	Bordetella pertussis	B098	MLST.Bordetella_spp.2	CSLX01000000	995	3.74249	67.54	4392	1996	France
	139	520.121	Bordetella pertussis	B178	MLST.Bordetella_spp.2	CSSJ01000000	754	3.70518	66.99	4134	1982	The Netherlands
	140	520.122	Bordetella pertussis	B033	MLST.Bordetella_spp.2	CSNE01000000	805	3.68517	66.5	4174	1998	Australia
	141	520.123	Bordetella pertussis	B132	MLST.Bordetella_spp.2	CSNU01000000	501	3.76927	67.52	3960	1996	Japan
	142	520.124	Bordetella pertussis	B072	MLST.Bordetella_spp.2	CSMJ01000000	442	3.8191	67.83	3935	1974	Denmark
	143	520.125	Bordetella pertussis	B068	MLST.Bordetella_spp.1	CSQV01000000	850	3.72859	67.16	4252	1957	China
	144	520.126	Bordetella pertussis	B259	MLST.Bordetella_spp.2	CSQN01000000	798	3.7764	67.69	4192	2004	Sweden
	145	520.127	Bordetella pertussis	B026	MLST.Bordetella_spp.2	CSOP01000000	305	3.82107	67.91	3810	1995	Australia
	146	520.128	Bordetella pertussis	B268	Unknown	CSOJ01000000	1118	0.472132	59.28	1566	1998	Taiwan
	147	520.129	Bordetella pertussis	B102	MLST.Bordetella_spp.2	CSSN01000000	533	3.78822	67.7	3998	2004	France
	148	520.130	Bordetella pertussis	B126	MLST.Bordetella_spp.2	CSMR01000000	608	3.75218	67.46	4046	1988	Japan
	149	520.131	Bordetella pertussis	B062	MLST.Bordetella_spp.2	CSMZ01000000	595	3.78067	67.7	4058	2001	Canada
	150	520.132	Bordetella pertussis	B114	MLST.Bordetella_spp.2	CSPU01000000	289	3.81563	67.91	3800	1994	Italy
	151	520.133	Bordetella pertussis	B124	MLST.Bordetella_spp.2	CSLW01000000	819	3.708	67.05	4204	1995	Italy
	152	520.134	Bordetella pertussis	B071	MLST.Bordetella_spp.2	CSSI01000000	728	3.75679	67.42	4128	1968	Denmark
	153	520.135	Bordetella pertussis	B096	MLST.Bordetella_spp.2	CSRU01000000	1064	3.73134	67.53	4418	1993	France
	154	520.136	Bordetella pertussis	B045	MLST.Bordetella_spp.2	CSOS01000000	785	3.76461	67.58	4194	1900/2014	Australia
	155	520.137	Bordetella pertussis	B156	MLST.Bordetella_spp.1	CSOT01000000	719	3.76735	67.33	4181	1975	Kenya
	156	520.138	Bordetella pertussis	B116	MLST.Bordetella_spp.2	CSOY01000000	1181	3.64647	67.22	4473	1994	Italy
	157	520.142	Bordetella pertussis	B286	MLST.Bordetella_spp.2	CSMD01000000	686	3.77948	67.77	4108	2007	Taiwan
	158	520.144	Bordetella pertussis	B125	MLST.Bordetella_spp.2	CSMQ01000000	1008	3.70515	67.4	4361	1995	Italy
	159	520.145	Bordetella pertussis	B151	MLST.Bordetella_spp.2	CSSY01000000	830	3.70472	67.01	4234	1975	Kenya
	160	520.147	Bordetella pertussis	B081	MLST.Bordetella_spp.2	CSSM01000000	835	3.77293	67.54	4244	1965	Finland
	161	520.148	Bordetella pertussis	B015	MLST.Bordetella_spp.2	CSNJ01000000	471	3.82227	67.82	3960	1971	Australia
	162	520.149	Bordetella pertussis	B139	MLST.Bordetella_spp.2	CSRD01000000	1628	3.46317	66.77	4693	2004	Japan
	163	520.150	Bordetella pertussis	B082	MLST.Bordetella_spp.2	CSNY01000000	1028	3.73009	67.46	4381	1977	Finland
	164	520.151	Bordetella pertussis	B189	MLST.Bordetella_spp.1	CSPE01000000	583	3.82949	67.78	4073	1991	The Netherlands
	165	520.152	Bordetella pertussis	B221	MLST.Bordetella_spp.2	CSLV01000000	1130	3.59755	66.8	4415	1968	Poland
	166	520.153	Bordetella pertussis	B281	MLST.Bordetella_spp.2	CSQM01000000	338	3.80038	67.74	3818	2005	Taiwan
	167	520.154	Bordetella pertussis	B274	MLST.Bordetella_spp.2	CSQS01000000	1570	3.46969	66.37	4646	2003	Taiwan
	168	520.156	Bordetella pertussis	B235	MLST.Bordetella_spp.2	CSRP01000000	538	3.7987	67.82	3955	2000	Poland
	169	520.157	Bordetella pertussis	B083	MLST.Bordetella_spp.2	CSMA01000000	1325	3.65859	67.39	4595	1982	Finland
	170	520.158	Bordetella pertussis	B173	MLST.Bordetella_spp.2	CSSK01000000	938	3.70174	67.56	4250	1976	The Netherlands
	171	520.161	Bordetella pertussis	B133	MLST.Bordetella_spp.1	CSND01000000	817	3.72472	67.46	4219	1998	Japan
	172	520.162	Bordetella pertussis	B284	MLST.Bordetella_spp.2	CSPP01000000	402	3.80531	67.8	3888	2007	Taiwan
	173	520.163	Bordetella pertussis	B024	MLST.Bordetella_spp.2	CSQT01000000	1066	3.7031	67.36	4423	1989	Australia
	174	520.164	Bordetella pertussis	B093	MLST.Bordetella_spp.2	CSSD01000000	725	3.72758	67.31	4127	2006	Finland
	175	520.165	Bordetella pertussis	B227	MLST.Bordetella_spp.2	CSNR01000000	925	3.73488	67.63	4233	1995	Poland
	176	520.166	Bordetella pertussis	B254	MLST.Bordetella_spp.2	CSRK01000000	1132	3.69892	67.39	4450	1998	Sweden
	177	520.167	Bordetella pertussis	B097	MLST.Bordetella_spp.2	CSMY01000000	899	3.72722	67.54	4256	1995	France
	178	520.168	Bordetella pertussis	B163	MLST.Bordetella_spp.1	CSPT01000000	1225	3.71757	67.43	4571	1950	The Netherlands
	179	520.170	Bordetella pertussis	B061	MLST.Bordetella_spp.2	CSPD01000000	1272	3.6166	67.16	4533	2001	Canada
	180	520.171	Bordetella pertussis	B3629	MLST.Bordetella_spp.2	CP011400	1	4.10115	67.71	4034	2009	France
	181	520.172	Bordetella pertussis	B3621	MLST.Bordetella_spp.2	CP011401	1	4.1007	67.7	4041	2008	France
	182	520.173	Bordetella pertussis	B1838	MLST.Bordetella_spp.2	CP011440	1	4.10847	67.71	4039	1999	The Netherlands
	183	520.174	Bordetella pertussis	B1865	MLST.Bordetella_spp.2	CP011441	1	4.10536	67.71	4035	1999	The Netherlands
	184	520.175	Bordetella pertussis	B3405	MLST.Bordetella_spp.2	CP011442	1	4.10999	67.7	4044	2010	The Netherlands
	185	520.176	Bordetella pertussis	B3582	MLST.Bordetella_spp.2	CP011443	1	4.10431	67.71	4038	2009	Sweden
	186	520.177	Bordetella pertussis	B3585	MLST.Bordetella_spp.2	CP011444	1	4.10639	67.71	4044	2009	Sweden
	187	520.178	Bordetella pertussis	B3640	MLST.Bordetella_spp.2	CP011445	1	4.11099	67.7	4043	2010	The Netherlands
	188	520.179	Bordetella pertussis	B3658	MLST.Bordetella_spp.2	CP011446	1	4.10325	67.71	4036	2009	Norway
	189	520.180	Bordetella pertussis	B3913	MLST.Bordetella_spp.2	CP011447	1	4.10955	67.7	4044	2012	The Netherlands
	190	520.181	Bordetella pertussis	B3921	MLST.Bordetella_spp.2	CP011448	1	4.11156	67.7	4042	2012	The Netherlands
	191	520.182	Bordetella pertussis	B233	MLST.Bordetella_spp.2	CGID01000000	629	3.76024	67.6	4003	1974	Poland
	192	520.183	Bordetella pertussis	B230	MLST.Bordetella_spp.2	CFYL01000000	567	3.78973	67.71	4024	1974	Poland
	193	520.184	Bordetella pertussis	B231	MLST.Bordetella_spp.2	CIGM01000000	801	3.77792	67.71	4151	1997	Poland
	194	520.185	Bordetella pertussis	B228	MLST.Bordetella_spp.2	CFWK01000000	606	3.78769	67.78	4005	1999	Poland
	195	520.186	Bordetella pertussis	B287	Unknown	CGFZ01000000	1696	0.844538	61.33	2484	1992	Taiwan
	196	520.187	Bordetella pertussis	B162	MLST.Bordetella_spp.1	CGAB01000000	852	3.70973	66.75	4280	1950	The Netherlands
	197	520.188	Bordetella pertussis	B043	MLST.Bordetella_spp.2	CGAJ01000000	842	3.68905	67.31	4217	2002	Australia
	198	520.189	Bordetella pertussis	B109	MLST.Bordetella_spp.2	CFWZ01000000	834	3.68621	66.85	4213	2004	China
	199	520.190	Bordetella pertussis	B220	MLST.Bordetella_spp.2	CIGO01000000	302	3.82867	67.85	3805	1963	Poland
	200	520.191	Bordetella pertussis	B202	MLST.Bordetella_spp.2	CFZO01000000	1400	3.4246	66.31	4500	2000	The Netherlands
	201	520.192	Bordetella pertussis	B144	MLST.Bordetella_spp.2	CGAF01000000	1191	3.59658	66.74	4454	1975	Kenya
	202	520.194	Bordetella pertussis	B236	MLST.Bordetella_spp.2	CHFN01000000	808	3.68128	66.45	4206	2001	Russia
	203	520.195	Bordetella pertussis	B152	MLST.Bordetella_spp.1	CFYF01000000	295	3.84651	67.8	3826	1975	Kenya
	204	520.196	Bordetella pertussis	B157	MLST.Bordetella_spp.2	CIAX01000000	845	3.69657	66.69	4233	1975	Kenya
	205	520.198	Bordetella pertussis	B143	MLST.Bordetella_spp.2	CFXC01000000	300	3.82803	67.8	3803	1975	Kenya
	206	520.200	Bordetella pertussis	B155	MLST.Bordetella_spp.2	CFYJ01000000	595	3.77641	67.34	4042	1975	Kenya
	207	520.201	Bordetella pertussis	B159	MLST.Bordetella_spp.2	CFXX01000000	961	3.65402	66.79	4295	1975	Kenya
	208	520.202	Bordetella pertussis	B110	MLST.Bordetella_spp.2	CFXM01000000	665	3.72338	66.78	4100	2006	China
	209	520.203	Bordetella pertussis	B107	MLST.Bordetella_spp.2	CFYW01000000	966	3.5918	65.66	4224	2002	China
	210	520.204	Bordetella pertussis	B106	MLST.Bordetella_spp.2	CHFK01000000	792	3.69184	66.99	4192	2002	China
	211	520.205	Bordetella pertussis	B147	MLST.Bordetella_spp.2	CFXI01000000	748	3.74773	67.12	4154	1975	Kenya
	212	520.206	Bordetella pertussis	B003	MLST.Bordetella_spp.2	CHFP01000000	511	3.7877	67.74	3972	2000	Argentina
	213	520.207	Bordetella pertussis	B002	MLST.Bordetella_spp.24	CGAD01000000	781	3.72187	67.69	4142	2000	Argentina
	214	520.208	Bordetella pertussis	B092	MLST.Bordetella_spp.2	CFYC01000000	1135	3.64276	67.22	4437	2006	Finland
	215	520.209	Bordetella pertussis	B091	MLST.Bordetella_spp.2	CGAK01000000	976	3.68952	67.21	4316	2004	Finland
	216	520.210	Bordetella pertussis	B094	MLST.Bordetella_spp.2	CGHV01000000	1392	3.56995	66.93	4590	2006	Finland
	217	520.211	Bordetella pertussis	B012	MLST.Bordetella_spp.2	CGAI01000000	337	3.8153	67.91	3807	2008	Argentina
	218	520.212	Bordetella pertussis	B111	MLST.Bordetella_spp.2	CGHM01000000	638	3.76739	67.62	4073	1994	Italy
	219	520.213	Bordetella pertussis	B121	MLST.Bordetella_spp.2	CFKX01000000	281	3.81767	67.89	3790	1994	Italy
	220	520.214	Bordetella pertussis	B123	MLST.Bordetella_spp.2	CGAA01000000	696	3.7733	67.63	4131	1994	Italy
	221	520.215	Bordetella pertussis	B080	MLST.Bordetella_spp.2	CFXR01000000	552	3.84523	67.83	4028	1964	Finland
	222	520.216	Bordetella pertussis	B079	MLST.Bordetella_spp.2	CIJJ01000000	455	3.85363	67.85	3952	1953	Finland
	223	520.217	Bordetella pertussis	B086	MLST.Bordetella_spp.2	CIGR01000000	776	3.76622	67.61	4208	1996	Finland
	224	520.218	Bordetella pertussis	B085	MLST.Bordetella_spp.2	CFZF01000000	1146	3.6986	67.38	4462	1994	Finland
	225	520.219	Bordetella pertussis	B038	MLST.Bordetella_spp.2	CGFN01000000	434	3.82446	67.84	3931	2000	Australia
	226	520.220	Bordetella pertussis	B073	MLST.Bordetella_spp.2	CFYU01000000	398	3.81426	67.83	3903	2001	Denmark
	227	520.221	Bordetella pertussis	B075	MLST.Bordetella_spp.2	CFWN01000000	1042	3.61894	66.53	4340	2001	Denmark
	228	520.222	Bordetella pertussis	B090	MLST.Bordetella_spp.2	CGFM01000000	1091	3.67614	67.34	4423	2003	Finland
	229	520.223	Bordetella pertussis	B077	MLST.Bordetella_spp.2	CFNP01000000	681	3.78371	67.78	4092	2005	Denmark
	230	520.224	Bordetella pertussis	B285	MLST.Bordetella_spp.2	CFYR01000000	519	3.80747	67.83	3979	2007	Taiwan
	231	520.225	Bordetella pertussis	B041	MLST.Bordetella_spp.2	CHKX01000000	931	3.69675	67.43	4267	1900/2014	Australia
	232	520.229	Bordetella pertussis	B089	MLST.Bordetella_spp.2	CIBC01000000	756	3.75521	67.62	4173	2003	Finland
	233	520.230	Bordetella pertussis	B069	MLST.Bordetella_spp.2	CGHD01000000	1185	3.71967	67.54	4498	1957	China
	234	520.233	Bordetella pertussis	B006	MLST.Bordetella_spp.2	CHKT01000000	995	3.73961	67.66	4335	2001	Argentina
	235	520.234	Bordetella pertussis	B063	MLST.Bordetella_spp.2	CFXO01000000	729	3.78089	67.75	4151	2002	Canada
	236	520.235	Bordetella pertussis	B078	MLST.Bordetella_spp.2	CFZS01000000	719	3.77938	67.72	4147	2007	Denmark
	237	520.236	Bordetella pertussis	B057	MLST.Bordetella_spp.2	CFWS01000000	566	3.79395	67.78	4005	2001	Canada
	238	520.237	Bordetella pertussis	B056	MLST.Bordetella_spp.2	CFZY01000000	589	3.79724	67.8	4033	2001	Canada
	239	520.238	Bordetella pertussis	B052	MLST.Bordetella_spp.2	CFZC01000000	561	3.79384	67.78	4023	1995	Canada
	240	520.239	Bordetella pertussis	B055	MLST.Bordetella_spp.2	CFZX01000000	522	3.78681	67.8	3968	2000	Canada
	241	520.241	Bordetella pertussis	B053	MLST.Bordetella_spp.2	CHFJ01000000	501	3.80605	67.84	3965	1995	Canada
	242	520.246	Bordetella pertussis	B263	MLST.Bordetella_spp.2	CFWV01000000	1077	3.69211	67.45	4411	2004	Sweden
	243	520.247	Bordetella pertussis	B257	MLST.Bordetella_spp.2	CFYY01000000	868	3.75396	67.54	4252	2000	Sweden
	244	520.249	Bordetella pertussis	B256	MLST.Bordetella_spp.2	CFXY01000000	329	3.81341	67.87	3815	1999	Sweden
	245	520.250	Bordetella pertussis	B262	MLST.Bordetella_spp.2	CFXA01000000	616	3.77614	67.68	4055	2004	Sweden
	246	520.251	Bordetella pertussis	B247	MLST.Bordetella_spp.2	CGAC01000000	304	3.83406	67.91	3810	1970	Sweden
	247	520.252	Bordetella pertussis	B289	MLST.Bordetella_spp.2	CVJD01000000	941	3.69697	67.38	4310	2008	United Kingdom
	248	520.253	Bordetella pertussis	B250	MLST.Bordetella_spp.2	CFXH01000000	529	3.78032	67.62	3995	1970	Sweden
	249	520.254	Bordetella pertussis	B288	MLST.Bordetella_spp.2	CVJP01000000	1627	3.46199	66.81	4708	2007	United Kingdom
	250	520.255	Bordetella pertussis	B305	MLST.Bordetella_spp.2	CVJI01000000	1114	3.64959	67.25	4419	2006	United Kingdom
	251	520.256	Bordetella pertussis	B307	MLST.Bordetella_spp.2	CVJN01000000	1415	3.52773	66.81	4599	2008	United Kingdom
	252	520.257	Bordetella pertussis	B306	MLST.Bordetella_spp.2	CVJL01000000	1262	3.61433	67.25	4493	2007	United Kingdom
	253	520.258	Bordetella pertussis	B251	MLST.Bordetella_spp.2	CFYM01000000	1113	3.66215	67.24	4443	1971	Sweden
	254	520.259	Bordetella pertussis	B249	MLST.Bordetella_spp.2	CGHL01000000	501	3.80954	67.68	3990	1970	Sweden
	255	520.260	Bordetella pertussis	B258	MLST.Bordetella_spp.2	CHLC01000000	848	3.75987	67.61	4267	2002	Sweden
	256	520.261	Bordetella pertussis	B246	MLST.Bordetella_spp.24	CHFL01000000	765	3.71046	67.58	4102	1956	Sweden
	257	520.262	Bordetella pertussis	B255	MLST.Bordetella_spp.2	CFYI01000000	768	3.75532	67.64	4158	1999	Sweden
	258	520.263	Bordetella pertussis	B175	MLST.Bordetella_spp.1	CFXS01000000	327	3.84682	67.92	3838	1977	The Netherlands
	259	520.264	Bordetella pertussis	B187	MLST.Bordetella_spp.2	CFZD01000000	1031	3.72694	67.51	4373	1990	The Netherlands
	260	520.266	Bordetella pertussis	B100	MLST.Bordetella_spp.2	CFYV01000000	325	3.81354	67.87	3820	2000	France
	261	520.267	Bordetella pertussis	B099	MLST.Bordetella_spp.2	CGFP01000000	758	3.76137	67.6	4167	1999	France
	262	520.268	Bordetella pertussis	B252	MLST.Bordetella_spp.2	CFYX01000000	1308	3.60566	67.09	4550	1986	Sweden
	263	520.270	Bordetella pertussis	B304	MLST.Bordetella_spp.2	CVIT01000000	323	3.81087	67.87	3823	2005	United Kingdom
	264	520.272	Bordetella pertussis	B101	MLST.Bordetella_spp.2	CFWH01000000	552	3.78157	67.72	3998	2002	France
	265	520.273	Bordetella pertussis	B104	MLST.Bordetella_spp.2	CIAZ01000000	671	3.76428	67.61	4089	2005	France
	266	520.274	Bordetella pertussis	B303	MLST.Bordetella_spp.2	CVJF01000000	1065	3.66228	67.31	4394	2004	United Kingdom
	267	520.275	Bordetella pertussis	B294	MLST.Bordetella_spp.2	CVJO01000000	1492	3.49413	66.73	4612	1949	United Kingdom
	268	520.276	Bordetella pertussis	B293	MLST.Bordetella_spp.2	CVJG01000000	1082	3.69393	67.31	4412	1947	United Kingdom
	269	520.278	Bordetella pertussis	B292	MLST.Bordetella_spp.2	CVIY01000000	370	3.81043	67.9	3859	1946	United Kingdom
	270	520.279	Bordetella pertussis	B291	MLST.Bordetella_spp.2	CVJK01000000	1276	3.6286	67.31	4530	1942	United Kingdom
	271	520.280	Bordetella pertussis	B290	MLST.Bordetella_spp.1	CVJJ01000000	1205	3.64334	67.11	4517	1920	United Kingdom
	272	520.281	Bordetella pertussis	B064	MLST.Bordetella_spp.2	CFWO01000000	596	3.7949	67.62	4061	2002	Canada
	273	520.283	Bordetella pertussis	B272	Unknown	CHKZ01000000	1767	0.827899	61.24	2548	2000	Taiwan
	274	520.284	Bordetella pertussis	B273	Unknown	CIGY01000000	2720	1.5939	63.26	4024	2000	Taiwan
	275	520.285	Bordetella pertussis	B270	Unknown	CHKU01000000	2709	1.34916	62.77	3823	1999	Taiwan
	276	520.286	Bordetella pertussis	B271	Unknown	CFYQ01000000	1609	0.708503	60.64	2280	1999	Taiwan
	277	520.287	Bordetella pertussis	B276	Unknown	CIGT01000000	1965	0.906188	61.43	2819	2003	Taiwan
	278	520.288	Bordetella pertussis	B266	MLST.Bordetella_spp.2	CIBK01000000	601	3.75231	67.52	4042	1997	Taiwan
	279	520.289	Bordetella pertussis	B127	MLST.Bordetella_spp.2	CFWR01000000	785	3.69571	67.15	4155	1991	Japan
	280	520.290	Bordetella pertussis	B122	MLST.Bordetella_spp.2	CFWM01000000	742	3.75206	67.61	4144	1994	Italy
	281	520.291	Bordetella pertussis	B112	MLST.Bordetella_spp.2	CFZR01000000	1243	3.61111	66.95	4494	1994	Italy
	282	520.292	Bordetella pertussis	B280	Unknown	CHFO01000000	951	3.65701	66.99	4259	2005	Taiwan
	283	520.293	Bordetella pertussis	B059	MLST.Bordetella_spp.2	CHKV01000000	662	3.78449	67.76	4103	2001	Canada
	284	520.294	Bordetella pertussis	B277	MLST.Bordetella_spp.2	CFNR01000000	1117	3.64358	66.98	4387	2003	Taiwan
	285	520.295	Bordetella pertussis	B049	MLST.Bordetella_spp.83	CFYO01000000	820	3.74746	67.57	4203	2007	Australia
	286	520.296	Bordetella pertussis	B278	MLST.Bordetella_spp.2	CFWI01000000	1127	3.68986	67.45	4430	2004	Taiwan
	287	520.297	Bordetella pertussis	B058	MLST.Bordetella_spp.2	CIKQ01000000	550	3.79996	67.73	4006	2001	Canada
	288	520.298	Bordetella pertussis	B299	MLST.Bordetella_spp.2	CVJB01000000	756	3.73732	67.28	4158	1983	United Kingdom
	289	520.299	Bordetella pertussis	B300	MLST.Bordetella_spp.2	CVIZ01000000	477	3.79268	67.54	3942	1998	United Kingdom
	290	520.300	Bordetella pertussis	B301	MLST.Bordetella_spp.2	CVJA01000000	564	3.75906	67.37	3996	2001	United Kingdom
	291	520.301	Bordetella pertussis	B302	MLST.Bordetella_spp.2	CVJE01000000	1003	3.65957	67.06	4356	2003	United Kingdom
	292	520.302	Bordetella pertussis	B297	MLST.Bordetella_spp.2	CVJC01000000	829	3.71526	67.19	4238	1982	United Kingdom
	293	520.303	Bordetella pertussis	B298	MLST.Bordetella_spp.2	CVIX01000000	302	3.83445	67.89	3817	1982	United Kingdom
	294	520.304	Bordetella pertussis	B048	MLST.Bordetella_spp.2	CGFS01000000	625	3.79731	67.72	4070	2006	Australia
	295	520.305	Bordetella pertussis	B027	MLST.Bordetella_spp.2	CGAE01000000	928	3.71972	67.34	4290	1995	Australia
	296	520.306	Bordetella pertussis	B042	MLST.Bordetella_spp.2	CFXV01000000	508	3.80946	67.79	3988	2002	Australia
	297	520.307	Bordetella pertussis	B295	MLST.Bordetella_spp.2	CVJH01000000	1164	3.64443	67.08	4448	1967	United Kingdom
	298	520.308	Bordetella pertussis	B022	MLST.Bordetella_spp.2	CGHO01000000	929	3.74745	67.54	4310	1989	Australia
	299	520.309	Bordetella pertussis	B050	MLST.Bordetella_spp.2	CFXJ01000000	1206	3.66822	67.29	4506	2007	Australia
	300	520.310	Bordetella pertussis	B296	MLST.Bordetella_spp.2	CVJM01000000	1379	3.535	66.66	4557	1979	United Kingdom
	301	520.311	Bordetella pertussis	B001	MLST.Bordetella_spp.2	CFWW01000000	795	3.78102	67.68	4184	1969	Argentina
	302	520.312	Bordetella pertussis	B167	MLST.Bordetella_spp.24	CHLA01000000	932	3.72903	67.52	4277	1954	The Netherlands
	303	520.313	Bordetella pertussis	B140	MLST.Bordetella_spp.2	CFXT01000000	688	3.74585	67.44	4100	2004	Japan
	304	520.314	Bordetella pertussis	B138	MLST.Bordetella_spp.2	CHFH01000000	844	3.75167	67.65	4242	2003	Japan
	305	520.315	Bordetella pertussis	B136	MLST.Bordetella_spp.2	CFYG01000000	1113	3.64048	67.16	4398	2001	Japan
	306	520.316	Bordetella pertussis	B134	MLST.Bordetella_spp.2	CIKU01000000	876	3.70071	67.28	4236	1999	Japan
	307	520.317	Bordetella pertussis	B130	MLST.Bordetella_spp.2	CFYD01000000	508	3.78237	67.67	3968	1995	Japan
	308	520.318	Bordetella pertussis	B118	MLST.Bordetella_spp.2	CGFI01000000	580	3.76676	67.49	4017	1994	Italy
	309	520.319	Bordetella pertussis	B119	MLST.Bordetella_spp.2	CGHS01000000	846	3.7424	67.44	4240	1994	Italy
	310	520.320	Bordetella pertussis	B020	MLST.Bordetella_spp.2	CFYN01000000	1873	3.50674	67.12	4919	1982	Australia
	311	520.321	Bordetella pertussis	B029	MLST.Bordetella_spp.2	CGHR01000000	655	3.79017	67.72	4094	1996	Australia
	312	520.322	Bordetella pertussis	B021	MLST.Bordetella_spp.2	CFYT01000000	1319	3.66961	67.29	4591	1989	Australia
	313	520.323	Bordetella pertussis	B275	Unknown	CFZH01000000	1812	0.875827	61.35	2601	2003	Taiwan
	314	520.324	Bordetella pertussis	B164	MLST.Bordetella_spp.1	CGFQ01000000	1298	3.70934	67.4	4598	1952	The Netherlands
	315	520.325	Bordetella pertussis	B032	MLST.Bordetella_spp.2	CFZP01000000	564	3.78048	67.6	4024	1997	Australia
	316	520.326	Bordetella pertussis	B017	MLST.Bordetella_spp.2	CHFQ01000000	305	3.82934	67.89	3813	1977	Australia
	317	520.327	Bordetella pertussis	B016	MLST.Bordetella_spp.2	CIKA01000000	497	3.81318	67.8	3989	1974	Australia
	318	520.328	Bordetella pertussis	B030	MLST.Bordetella_spp.2	CGHF01000000	652	3.77852	67.69	4091	1997	Australia
	319	520.329	Bordetella pertussis	B007	MLST.Bordetella_spp.1	CFXQ01000000	1163	3.72624	67.59	4472	1900/2014	Argentina
	320	520.330	Bordetella pertussis	B008	MLST.Bordetella_spp.2	CGFH01000000	873	3.76258	67.71	4250	2003	Argentina
	321	520.331	Bordetella pertussis	B010	MLST.Bordetella_spp.2	CGFV01000000	1157	3.70212	67.5	4470	2006	Argentina
	322	520.332	Bordetella pertussis	B023	MLST.Bordetella_spp.2	CFZG01000000	777	3.77713	67.72	4185	1989	Australia
	323	520.333	Bordetella pertussis	B025	MLST.Bordetella_spp.2	CGHJ01000000	929	3.74417	67.54	4299	1990	Australia
	324	520.336	Bordetella pertussis		MLST.Bordetella_spp.2	CP010965	1	4.0794	67.71	4018	2007	France
	325	520.349	Bordetella pertussis	B047	MLST.Bordetella_spp.2	CGIC00000000	490	3.81697	67.81	3980	2004	Australia
	326	520.373	Bordetella pertussis	E476	MLST.Bordetella_spp.1	CP010964	1	4.10298	67.71	4040	Unknown	Sweden
	327	520.47	Bordetella pertussis	BpC90	MLST.Bordetella_spp.2	LFUE01000000	299	3.87667	67.77	3852	2014	Italy
	328	520.48	Bordetella pertussis	B184	MLST.Bordetella_spp.2	CSRZ01000000	712	3.7102	66.78	4110	1988	The Netherlands
	329	520.49	Bordetella pertussis	B265	MLST.Bordetella_spp.24	CSML01000000	1263	3.5916	67.09	4504	1992	Taiwan
	330	520.50	Bordetella pertussis	B174	MLST.Bordetella_spp.2	CSQZ01000000	968	3.63357	66.16	4329	1977	The Netherlands
	331	520.51	Bordetella pertussis	B201	MLST.Bordetella_spp.2	CSMP01000000	716	3.76971	67.68	4146	2000	The Netherlands
	332	520.52	Bordetella pertussis	B149	MLST.Bordetella_spp.2	CSPZ01000000	615	3.75975	66.89	4053	1975	Kenya
	333	520.53	Bordetella pertussis	B014	MLST.Bordetella_spp.2	CSSA01000000	705	3.78947	67.73	4143	1971	Australia
	334	520.56	Bordetella pertussis	B095	MLST.Bordetella_spp.24	CSQI01000000	863	3.70832	67.67	4178	1993	France
	335	520.57	Bordetella pertussis	B035	MLST.Bordetella_spp.2	CSMG01000000	998	3.73769	67.6	4360	1998	Australia
	336	520.58	Bordetella pertussis	B084	MLST.Bordetella_spp.2	CSON01000000	939	3.73862	67.6	4320	1991	Finland
	337	520.60	Bordetella pertussis	B135	MLST.Bordetella_spp.1	CSOD01000000	280	3.81025	67.88	3793	1999	Japan
	338	520.61	Bordetella pertussis	B128	MLST.Bordetella_spp.2	CSRA01000000	274	3.80257	67.9	3762	1991	Japan
	339	520.62	Bordetella pertussis	B199	MLST.Bordetella_spp.2	CSOR01000000	883	3.67474	66.95	4232	1999	The Netherlands
	340	520.63	Bordetella pertussis	B117	MLST.Bordetella_spp.2	CSOI01000000	1011	3.65653	67.14	4339	1994	Italy
	341	520.64	Bordetella pertussis	B248	MLST.Bordetella_spp.2	CSPW01000000	743	3.76084	67.47	4164	1970	Sweden
	342	520.65	Bordetella pertussis	B028	MLST.Bordetella_spp.2	CSPG01000000	900	3.73563	67.59	4247	1995	Australia
	343	520.659	Bordetella pertussis	B227	MLST.Bordetella_spp.2	CP013076	1	4.13443	67.71	4079	1967	United Kingdom
	344	520.66	Bordetella pertussis	B160	MLST.Bordetella_spp.2	CSOB01000000	717	3.75029	66.62	4184	1949	The Netherlands
	345	520.67	Bordetella pertussis	B088	MLST.Bordetella_spp.2	CSNZ01000000	1072	3.7145	67.45	4400	2002	Finland
	346	520.68	Bordetella pertussis	B206	MLST.Bordetella_spp.2	CSMF01000000	864	3.70648	67.33	4242	2001	The Netherlands
	347	520.70	Bordetella pertussis	B204	MLST.Bordetella_spp.2	CSNV01000000	723	3.71665	67.11	4134	2000	The Netherlands
	348	520.72	Bordetella pertussis	B105	MLST.Bordetella_spp.2	CSPS01000000	825	3.73423	67.56	4202	2007	France
	349	520.722	Bordetella pertussis	Pelita III	MLST.Bordetella_spp.1	CP019957	1	4.10552	67.7	4074	Unknown	Japan
	350	520.73	Bordetella pertussis	B004	MLST.Bordetella_spp.2	CSQD01000000	751	3.77062	67.56	4186	2000	Argentina
	351	520.732	Bordetella pertussis	FDAARGOS_195	MLST.Bordetella_spp.1	NBTQ00000000	1	4.12333	67.69	4182	1950	Japan
	352	520.74	Bordetella pertussis	B046	MLST.Bordetella_spp.2	CSLZ01000000	460	3.81673	67.82	3959	2004	Australia
	353	520.741	Bordetella pertussis	ID20	MLST.Bordetella_spp.2	NIWY00000000	276	3.91044	67.76	4292	2014	Australia
	354	520.743	Bordetella pertussis	B226	MLST.Bordetella_spp.2	CP016957	1	4.12604	67.72	4077	1967	United Kingdom
	355	520.759	Bordetella pertussis	VBD1	Unknown	NSCW00000000	1240	3.51871	67.12	4846	2017	India
	356	520.76	Bordetella pertussis	B153	MLST.Bordetella_spp.2	CSNG01000000	1194	3.57737	66.5	4417	1975	Kenya
	357	520.760	Bordetella pertussis	VBD2	Unknown	NSCX00000000	1232	3.53713	67.15	4877	2017	India
	358	520.762	Bordetella pertussis	NCTC13666	MLST.Bordetella_spp.83	LT906471	1	4.1085	67.7	4035	2012	United Kingdom
	359	520.763	Bordetella pertussis	NCTC13667	MLST.Bordetella_spp.83	LT906484	1	4.12264	67.72	4051	2012	United Kingdom
	360	520.765	Bordetella pertussis	620-12	MLST.Bordetella_spp.2	NXFF01000000	301	3.83989	67.86	3932	2012	Mexico
	361	520.766	Bordetella pertussis	781-14	MLST.Bordetella_spp.2	NXFC01000000	297	3.86847	67.79	4079	2014	Mexico
	362	520.767	Bordetella pertussis	224-8	MLST.Bordetella_spp.2	NXFD01000000	341	3.86897	67.83	4078	2008	Mexico
	363	520.768	Bordetella pertussis	601-9	MLST.Bordetella_spp.2	NXFE01000000	317	3.88412	67.77	4108	2009	Mexico
	364	520.77	Bordetella pertussis	B113	MLST.Bordetella_spp.2	CSPB01000000	1005	3.70907	67.34	4369	1994	Italy
	365	520.78	Bordetella pertussis	B260	MLST.Bordetella_spp.2	CSPK01000000	648	3.77111	67.64	4073	2004	Sweden
	366	520.79	Bordetella pertussis	B197	MLST.Bordetella_spp.2	CSNN01000000	335	3.80782	67.91	3812	1996	The Netherlands
	367	520.81	Bordetella pertussis	B034	MLST.Bordetella_spp.2	CSRG01000000	466	3.80502	67.77	3950	1998	Australia
	368	520.82	Bordetella pertussis	B065	MLST.Bordetella_spp.2	CSRO01000000	1516	3.56831	67.16	4696	2004	Canada
	369	520.83	Bordetella pertussis	B039	MLST.Bordetella_spp.2	CSSR01000000	320	3.82949	67.9	3817	2000	Australia
	370	520.84	Bordetella pertussis	B044	MLST.Bordetella_spp.2	CSNS01000000	536	3.80814	67.78	4013	2002	Australia
	371	520.85	Bordetella pertussis	B087	MLST.Bordetella_spp.2	CSSO01000000	354	3.81401	67.89	3817	1999	Finland
	372	520.86	Bordetella pertussis	B036	MLST.Bordetella_spp.2	CSNP01000000	1165	3.69169	67.42	4442	1998	Australia
	373	520.89	Bordetella pertussis	B237	MLST.Bordetella_spp.2	CSNK01000000	972	3.63323	66.54	4304	2002	Russia
	374	520.90	Bordetella pertussis	B261	MLST.Bordetella_spp.2	CSQG01000000	733	3.75511	67.38	4142	2004	Sweden
	375	520.908	Bordetella pertussis	UK36	MLST.Bordetella_spp.83	CP031289	1	4.10792	67.7032	4088	2012	United Kingdom
	376	520.909	Bordetella pertussis	UK38	MLST.Bordetella_spp.83	CP031112	1	4.10803	67.7043	4105	2012	United Kingdom
	377	520.91	Bordetella pertussis	B282	MLST.Bordetella_spp.2	CSQO01000000	495	3.79502	67.72	3966	2006	Taiwan
	378	520.910	Bordetella pertussis	UK39	MLST.Bordetella_spp.83	CP031113	1	4.10815	67.7041	4084	2012	United Kingdom
	379	520.911	Bordetella pertussis	UK76	MLST.Bordetella_spp.2	CP031114	1	4.11263	67.7013	4096	2012	United Kingdom
	380	520.912	Bordetella pertussis	UK48	MLST.Bordetella_spp.2	QRAX01000000	2	4.11215	67.7	4081	2012	United Kingdom
	381	520.913	Bordetella pertussis	Tohama	MLST.Bordetella_spp.1	CP031787	1	4.10241	67.7046	4024	1954	Japan
	382	520.914	Bordetella pertussis	FR5810	Unknown	CP031788	1	4.10817	67.7066	4506	2014	France
	383	520.918	Bordetella pertussis	NCTC13668	MLST.Bordetella_spp.83	UIGD01000000	6	4.12956	67.7038	4132	2012	United Kingdom
	384	520.92	Bordetella pertussis	B070	MLST.Bordetella_spp.2	CSRM01000000	274	3.83548	67.91	3793	1962	Denmark
	385	520.920	Bordetella pertussis	NCTC10907	Unknown	UFTO01000000	2	4.17688	67.7058	4614	1964	United Kingdom
	386	520.927	Bordetella pertussis	VS366	MLST.Bordetella_spp.2	LS398589	1	4.14445	67.7092	4073	1954-65	Czech Republic
	387	520.928	Bordetella pertussis	VS393	MLST.Bordetella_spp.2	LS398590	1	4.16008	67.6968	4079	1954-65	Czech Republic
	388	520.929	Bordetella pertussis	VS377	MLST.Bordetella_spp.2	LS398604	1	4.16062	67.6991	4086	1954-65	Czech Republic
	389	520.930	Bordetella pertussis	VS401	MLST.Bordetella_spp.2	LS398605	1	4.16274	67.6959	4090	1954-65	Czech Republic
	390	520.931	Bordetella pertussis	VS67	MLST.Bordetella_spp.2	LS398588	1	4.13738	67.7091	4064	1954-65	Czech Republic
	391	520.95	Bordetella pertussis	B005	MLST.Bordetella_spp.2	CSSU01000000	843	3.73444	67.46	4228	2001	Argentina
	392	520.96	Bordetella pertussis	B115	MLST.Bordetella_spp.2	CSRR01000000	565	3.78791	67.56	4032	1994	Italy
	393	520.97	Bordetella pertussis	B283	MLST.Bordetella_spp.2	CSRS01000000	422	3.8007	67.79	3912	2006	Taiwan
	394	520.98	Bordetella pertussis	B009	MLST.Bordetella_spp.2	CSMV01000000	724	3.70913	66.95	4113	2005	Argentina
	395	520.99	Bordetella pertussis	B264	MLST.Bordetella_spp.2	CSMC01000000	592	3.786	67.69	4043	2006	Sweden
	396	520.991	Bordetella pertussis	BPD2	MLST.Bordetella_spp.2	CP034101	1	4.10491	67.7029	4098	2017	India
	397	520.992	Bordetella pertussis	BPD1	MLST.Bordetella_spp.2	CP034182	1	4.12621	67.7029	4159	2017	India
	398	1331248.4	Bordetella pertussis	2356847	MLST.Bordetella_spp.2	AXST02000000	179	3.90702	67.86	3885	Unknown	United States
	399	1331247.3	Bordetella pertussis	2250905	MLST.Bordetella_spp.2	AXSU00000000	285	3.94018	67.8	4044	Unknown	United States
	400	1331249.3	Bordetella pertussis	2371640	MLST.Bordetella_spp.2	AXSS00000000	193	3.90461	67.9	3853	Unknown	United States
	401	1331252.3	Bordetella pertussis	STO1-SEAT-0006	MLST.Bordetella_spp.2	AXSR00000000	49	4.02842	67.8	4052	2010	United States
	402	1331253.3	Bordetella pertussis	STO1-SEAT-0007	MLST.Bordetella_spp.2	AXSQ00000000	26	4.05385	67.8	4073	2010	United States
	403	1331263.3	Bordetella pertussis	STO1-CHLA-0011	MLST.Bordetella_spp.2	AXSP00000000	25	4.08335	67.7	4134	2010	United States
	404	1331264.3	Bordetella pertussis	H897	MLST.Bordetella_spp.2	AXSO00000000	173	3.93867	67.8	3996	2012	United States
	405	1331265.3	Bordetella pertussis	H918	MLST.Bordetella_spp.2	AXSN00000000	60	4.07371	67.7	4199	2012	United States
	406	1331266.3	Bordetella pertussis	H921	MLST.Bordetella_spp.2	AXSM00000000	48	4.06408	67.7	4157	2012	United States
	407	1331267.3	Bordetella pertussis	H939	MLST.Bordetella_spp.2	AXSL00000000	43	4.01881	67.7	4183	2012	United States
	408	1331268.3	Bordetella pertussis	H973	MLST.Bordetella_spp.2	AXSK00000000	62	4.01425	67.8	4033	2012	United States
	409	1331269.3	Bordetella pertussis	STO1-SEAT-0004	MLST.Bordetella_spp.2	AXSJ00000000	121	3.8396	67.9	3806	2011	United States
	410	1331270.3	Bordetella pertussis	I002	MLST.Bordetella_spp.2	AXSI00000000	63	4.04757	67.7	4092	2012	United States
	411	1331271.3	Bordetella pertussis	I036	MLST.Bordetella_spp.2	AXSH00000000	46	4.05729	67.7	4124	2012	United States
	412	1331272.3	Bordetella pertussis	I176	MLST.Bordetella_spp.2	AXSG00000000	33	4.04525	67.8	4092	2012	United States
	413	1331273.3	Bordetella pertussis	STO1-CHOC-0008	MLST.Bordetella_spp.2	AXRV00000000	124	3.8346	67.9	3802	2010	United States
	414	1331274.3	Bordetella pertussis	STO1-CHOM-0012	MLST.Bordetella_spp.2	AXRU00000000	37	4.06544	67.7	4156	2010	United States
	415	1331275.3	Bordetella pertussis	STO1-CNMC-0004	MLST.Bordetella_spp.2	AXSV00000000	149	3.85504	67.9	3823	2010	United States
	416	1331276.3	Bordetella pertussis	STO1-CHOC-0016	MLST.Bordetella_spp.2	AXSA00000000	54	4.03385	67.8	4075	2010	United States
	417	1331277.3	Bordetella pertussis	STO1-CHOC-0017	MLST.Bordetella_spp.2	AXRZ00000000	108	4.0502	67.8	4081	2010	United States
	418	1331278.3	Bordetella pertussis	STO1-CHOC-0018	MLST.Bordetella_spp.2	AXRY00000000	127	4.05157	67.8	4089	2010	United States
	419	1331279.3	Bordetella pertussis	STO1-CHOC-0019	MLST.Bordetella_spp.2	AXRX00000000	120	4.15026	67.7	4388	2010	United States
	420	1331280.3	Bordetella pertussis	STO1-CHOC-0021	MLST.Bordetella_spp.2	AXRW00000000	56	4.02748	67.8	4068	2010	United States
	421	1331281.3	Bordetella pertussis	CHLA-13	MLST.Bordetella_spp.2	AXSE00000000	65	3.77894	67.8	3776	2010	United States
	422	1331282.3	Bordetella pertussis	CHLA-15	MLST.Bordetella_spp.2	AXSD00000000	138	3.84421	67.9	3816	2010	United States
	423	1331283.3	Bordetella pertussis	CHLA-20	MLST.Bordetella_spp.2	AXSC00000000	131	3.8285	67.9	3809	2010	United States
	424	1331284.3	Bordetella pertussis	CHLA-26	MLST.Bordetella_spp.2	AXSB00000000	41	4.04541	67.8	4037	2010	United States
	425	1331285.3	Bordetella pertussis	STO1-CHLA-0006	MLST.Bordetella_spp.2	AXSF00000000	65	4.04428	67.8	4085	2010	United States
	426	1420596.3	Bordetella pertussis	CHLA-11	MLST.Bordetella_spp.2	AYXH00000000	61	4.0405	67.8	4068	2010	United States
	427	1458277.3	Bordetella pertussis	B200	MLST.Bordetella_spp.1	JGWE00000000	207	4.12016	67.7	4308	1935	United States
	428	520.1000	Bordetella pertussis	J077	MLST.Bordetella_spp.2	CP025344	1	4.10844	67.7044	4112	2013	United States
	429	520.1001	Bordetella pertussis	C871	MLST.Bordetella_spp.2	CP025345	1	4.10007	67.7126	4085	2000	United States
	430	520.1002	Bordetella pertussis	H742	MLST.Bordetella_spp.2	CP025346	1	4.1043	67.7087	4082	2011	United States
	431	520.1003	Bordetella pertussis	H672	MLST.Bordetella_spp.2	CP025349	1	4.10743	67.7058	4088	2010	United States
	432	520.1004	Bordetella pertussis	I958	MLST.Bordetella_spp.2	CP025350	1	4.10848	67.705	4098	2013	United States
	433	520.1005	Bordetella pertussis	F580	MLST.Bordetella_spp.2	CP025342	1	4.10432	67.7085	4084	2007	United States
	434	520.1006	Bordetella pertussis	C569	MLST.Bordetella_spp.2	CP025347	1	4.10535	67.7077	4091	2000	United States
	435	520.1007	Bordetella pertussis	J234	MLST.Bordetella_spp.2	CP025348	1	4.10745	67.7057	4092	2013	United States
	436	520.1008	Bordetella pertussis	J384	MLST.Bordetella_spp.2	CP025073	1	4.11054	67.7027	4103	2015	United States
	437	520.1009	Bordetella pertussis	J024	MLST.Bordetella_spp.2	CP025353	1	4.10655	67.7057	4105	2013	United States
	438	520.1010	Bordetella pertussis	E140	MLST.Bordetella_spp.2	CP025354	1	4.10323	67.7094	4106	2002	United States
	439	520.1011	Bordetella pertussis	D919	MLST.Bordetella_spp.2	CP025355	1	4.1064	67.7069	4088	2002	United States
	440	520.1012	Bordetella pertussis	F578	MLST.Bordetella_spp.2	CP025357	1	4.09702	67.7054	4076	2007	United States
	441	520.1013	Bordetella pertussis	H034	MLST.Bordetella_spp.2	CP025356	1	4.10548	67.7073	4087	2009	United States
	442	520.1014	Bordetella pertussis	H642	MLST.Bordetella_spp.2	CP025360	1	4.08551	67.6975	4067	2010	United States
	443	520.1015	Bordetella pertussis	H697	MLST.Bordetella_spp.2	CP025365	1	4.10414	67.7087	4079	2011	United States
	444	520.1016	Bordetella pertussis	F954	MLST.Bordetella_spp.2	CP025366	1	4.1121	67.7048	4105	2007	United States
	445	520.1017	Bordetella pertussis	I223	MLST.Bordetella_spp.2	CP025369	1	4.10261	67.7056	4083	2012	United States
	446	520.1018	Bordetella pertussis	I120	MLST.Bordetella_spp.2	CP025370	1	4.1022	67.7105	4090	2012	United States
	447	520.1019	Bordetella pertussis	H640	MLST.Bordetella_spp.2	CP025371	1	4.0887	67.7217	4064	2010	United States
	448	520.1020	Bordetella pertussis	I372	MLST.Bordetella_spp.2	CP025372	1	4.10674	67.7034	4089	2012	United States
	449	520.1021	Bordetella pertussis	H814	MLST.Bordetella_spp.2	CP025374	1	4.10535	67.7075	4087	2007	United States
	450	520.1022	Bordetella pertussis	I439	MLST.Bordetella_spp.2	CP025375	1	4.10637	67.7066	4090	2012	United States
	451	520.1023	Bordetella pertussis	I692	MLST.Bordetella_spp.2	CP025378	1	4.10534	67.7076	4087	2011	United States
	452	520.1024	Bordetella pertussis	I188	MLST.Bordetella_spp.2	CP025379	1	4.10092	67.7041	4083	2012	United States
	453	520.1025	Bordetella pertussis	I598	MLST.Bordetella_spp.2	CP025380	1	4.10772	67.7069	4092	2013	United States
	454	520.1026	Bordetella pertussis	I896	MLST.Bordetella_spp.2	CP025381	1	4.10187	67.7102	4091	2007	United States
	455	520.1027	Bordetella pertussis	H877	MLST.Bordetella_spp.2	CP025382	1	4.10534	67.7093	4087	2012	United States
	456	520.1028	Bordetella pertussis	E198	MLST.Bordetella_spp.2	CP025385	1	4.10112	67.7112	4089	2003	United States
	457	520.1029	Bordetella pertussis	I623	MLST.Bordetella_spp.2	CP025386	1	4.1053	67.7074	4098	2012	United States
	458	520.1030	Bordetella pertussis	E365	MLST.Bordetella_spp.2	CP025387	1	4.10325	67.7094	4084	2004	United States
	459	520.1031	Bordetella pertussis	H920	MLST.Bordetella_spp.2	CP025352	1	4.10667	67.708	4094	2011	United States
	460	520.1032	Bordetella pertussis	H813	MLST.Bordetella_spp.2	CP025351	1	4.1065	67.7055	4082	2011	United States
	461	520.1033	Bordetella pertussis	D322	MLST.Bordetella_spp.2	CP025358	1	4.10428	67.7086	4102	2001	United States
	462	520.1034	Bordetella pertussis	E153	MLST.Bordetella_spp.2	CP025359	1	4.10849	67.7048	4097	2003	United States
	463	520.1035	Bordetella pertussis	H811	MLST.Bordetella_spp.2	CP025361	1	4.11059	67.7028	4089	2011	United States
	464	520.1036	Bordetella pertussis	H778	MLST.Bordetella_spp.2	CP025362	1	4.10633	67.7061	4090	2011	United States
	465	520.1037	Bordetella pertussis	H902	MLST.Bordetella_spp.2	CP025363	1	4.10534	67.7078	4083	2011	United States
	466	520.1038	Bordetella pertussis	H709	MLST.Bordetella_spp.2	CP025364	1	4.10324	67.7094	4088	2010	United States
	467	520.1039	Bordetella pertussis	H677	MLST.Bordetella_spp.2	CP025367	1	4.10693	67.7068	4088	2010	United States
	468	520.1040	Bordetella pertussis	C756	MLST.Bordetella_spp.2	CP025368	1	4.10428	67.7105	4091	2000	United States
	469	520.1041	Bordetella pertussis	H541	MLST.Bordetella_spp.2	CP025373	1	4.10431	67.7087	4086	2010	United States
	470	520.1042	Bordetella pertussis	I462	MLST.Bordetella_spp.2	CP025376	1	4.10755	67.7046	4085	2012	United States
	471	520.1043	Bordetella pertussis	I323	MLST.Bordetella_spp.2	CP025377	1	4.10637	67.7067	4091	2012	United States
	472	520.1044	Bordetella pertussis	J184	MLST.Bordetella_spp.2	CP025383	1	4.10429	67.7087	4084	2012	United States
	473	520.1045	Bordetella pertussis	I945	MLST.Bordetella_spp.2	CP025384	1	4.10741	67.7055	4093	2013	United States
	474	520.1046	Bordetella pertussis	G102	MLST.Bordetella_spp.83	CP025388	1	4.11061	67.7028	4090	2008	United States
	475	520.1047	Bordetella pertussis	I892	MLST.Bordetella_spp.2	CP025479	1	4.10188	67.7103	4088	2007	United States
	476	520.1048	Bordetella pertussis	E087	MLST.Bordetella_spp.2	CP025480	1	4.10115	67.7134	4083	2002	United States
	477	520.1049	Bordetella pertussis	I859	MLST.Bordetella_spp.2	CP025477	1	4.10743	67.706	4087	2012	United States
	478	520.1050	Bordetella pertussis	E191	MLST.Bordetella_spp.2	CP025478	1	4.10475	67.704	4081	2003	United States
	479	520.1051	Bordetella pertussis	D869	MLST.Bordetella_spp.2	CP025528	1	4.10404	67.708	4166	2002	United States
	480	520.1052	Bordetella pertussis	H624	MLST.Bordetella_spp.2	CP025529	1	4.1219	67.7095	4103	2010	United States
	481	520.1053	Bordetella pertussis	F569	MLST.Bordetella_spp.2	CP025523	1	4.10326	67.7091	4083	2006	United States
	482	520.1054	Bordetella pertussis	I705	MLST.Bordetella_spp.2	CP025524	1	4.10535	67.7077	4085	2011	United States
	483	520.1055	Bordetella pertussis	J139	MLST.Bordetella_spp.2	CP025527	1	4.24712	67.7604	4224	2013	United States
	484	520.1056	Bordetella pertussis	I955	MLST.Bordetella_spp.2	CP025531	1	4.10761	67.7057	4088	2013	United States
	485	520.1057	Bordetella pertussis	I420	MLST.Bordetella_spp.2	CP025525	1	4.11162	67.7017	4112	2012	United States
	486	520.1058	Bordetella pertussis	D665	MLST.Bordetella_spp.2	CP025526	1	4.14581	67.7269	4127	2002	United States
	487	520.1059	Bordetella pertussis	D236	MLST.Bordetella_spp.2	CP025530	1	4.28533	67.7063	4249	2001	United States
	488	520.1092	Bordetella pertussis	J366	MLST.Bordetella_spp.2	CP026429	1	4.11058	67.7026	4092	2014	United States
	489	520.1093	Bordetella pertussis	J364	MLST.Bordetella_spp.2	CP026430	1	4.09549	67.6964	4076	2014	United States
	490	520.1094	Bordetella pertussis	J363	MLST.Bordetella_spp.2	CP026431	1	4.11317	67.7038	4113	2014	United States
	491	520.1095	Bordetella pertussis	J360	MLST.Bordetella_spp.2	CP026432	1	4.11046	67.7018	4144	2014	United States
	492	520.1096	Bordetella pertussis	J359	MLST.Bordetella_spp.2	CP026433	1	4.10727	67.7044	4109	2014	United States
	493	520.1097	Bordetella pertussis	J354	MLST.Bordetella_spp.2	CP026435	1	4.10637	67.7067	4088	2015	United States
	494	520.1101	Bordetella pertussis	J322	MLST.Bordetella_spp.2	CP026441	1	4.10637	67.7065	4091	2015	United States
	495	520.1102	Bordetella pertussis	J275	Unknown	CP026442	1	4.10843	67.7043	4109	2014	United States
	496	520.1103	Bordetella pertussis	J272	Unknown	CP026444	1	4.11058	67.7027	4093	2014	United States
	497	520.1104	Bordetella pertussis	J270	Unknown	CP026445	1	4.11058	67.7027	4089	2014	United States
	498	520.1105	Bordetella pertussis	J393	MLST.Bordetella_spp.2	CP026428	1	4.10638	67.7069	4098	2015	United States
	499	520.1106	Bordetella pertussis	J357	MLST.Bordetella_spp.2	CP026434	1	4.10742	67.7058	4083	2014	United States
	500	520.1108	Bordetella pertussis	J323	MLST.Bordetella_spp.2	CP026440	1	4.10638	67.7066	4087	2015	United States
	501	520.1109	Bordetella pertussis	J274	Unknown	CP026443	1	4.11055	67.7024	4109	2014	United States
	502	520.1110	Bordetella pertussis	J269	Unknown	CP026446	1	4.10848	67.7047	4092	2014	United States
	503	520.1111	Bordetella pertussis	J267	Unknown	CP026448	1	4.11058	67.7027	4095	2014	United States
	504	520.1112	Bordetella pertussis	J266	Unknown	CP026449	1	4.11058	67.7027	4095	2014	United States
	505	520.1113	Bordetella pertussis	J264	Unknown	CP026450	1	4.11058	67.7026	4091	2014	United States
	506	520.1114	Bordetella pertussis	J263	Unknown	CP026451	1	4.11058	67.7027	4093	2014	United States
	507	520.1115	Bordetella pertussis	J260	Unknown	CP026453	1	4.11058	67.7027	4093	2014	United States
	508	520.1116	Bordetella pertussis	J259	Unknown	CP026454	1	4.11058	67.7027	4089	2014	United States
	509	520.1117	Bordetella pertussis	J258	Unknown	CP026455	1	4.11058	67.7028	4090	2014	United States
	510	520.1118	Bordetella pertussis	J257	Unknown	CP026456	1	4.11058	67.7027	4095	2014	United States
	511	520.1119	Bordetella pertussis	J256	Unknown	CP026457	1	4.11058	67.7027	4089	2014	United States
	512	520.1120	Bordetella pertussis	J254	Unknown	CP026459	1	4.11058	67.7027	4094	2014	United States
	513	520.1121	Bordetella pertussis	J253	Unknown	CP026460	1	4.10848	67.7047	4091	2014	United States
	514	520.1122	Bordetella pertussis	J252	Unknown	CP026461	1	4.11058	67.7027	4096	2014	United States
	515	520.1123	Bordetella pertussis	J251	Unknown	CP026462	1	4.11058	67.7027	4093	2014	United States
	516	520.1124	Bordetella pertussis	J249	Unknown	CP026464	1	4.11058	67.7027	4095	2014	United States
	517	520.1126	Bordetella pertussis	J268	Unknown	CP026447	1	4.10846	67.7062	4097	2014	United States
	518	520.1127	Bordetella pertussis	J255	Unknown	CP026458	1	4.11058	67.7027	4092	2014	United States
	519	520.1128	Bordetella pertussis	J250	Unknown	CP026463	1	4.11058	67.7027	4094	2014	United States
	520	520.1129	Bordetella pertussis	J402	MLST.Bordetella_spp.2	CP026466	1	4.10755	67.7046	4083	2015	United States
	521	520.1130	Bordetella pertussis	J401	Unknown	CP026467	1	4.11374	67.6995	4093	2015	United States
	522	520.1131	Bordetella pertussis	J392	MLST.Bordetella_spp.2	CP026468	1	4.10743	67.7057	4089	2015	United States
	523	520.1132	Bordetella pertussis	J391	MLST.Bordetella_spp.2	CP026469	1	4.10743	67.7059	4096	2015	United States
	524	520.1133	Bordetella pertussis	J376	MLST.Bordetella_spp.2	CP026470	1	4.10755	67.7047	4084	2014	United States
	525	520.1134	Bordetella pertussis	J370	MLST.Bordetella_spp.2	CP026471	1	4.10754	67.7045	4084	2014	United States
	526	520.1135	Bordetella pertussis	J367	MLST.Bordetella_spp.2	CP026472	1	4.10848	67.7048	4087	2014	United States
	527	520.1136	Bordetella pertussis	J703	MLST.Bordetella_spp.2	CP026882	1	4.10513	67.7074	4099	2016	United States
	528	520.1137	Bordetella pertussis	J700	MLST.Bordetella_spp.2	CP026884	1	4.10739	67.7054	4108	2016	United States
	529	520.1138	Bordetella pertussis	J699	MLST.Bordetella_spp.2	CP026885	1	4.10713	67.7055	4124	2016	United States
	530	520.1139	Bordetella pertussis	J698	MLST.Bordetella_spp.2	CP026886	1	4.10737	67.7054	4123	2016	United States
	531	520.1140	Bordetella pertussis	J697	MLST.Bordetella_spp.2	CP026887	1	4.10831	67.7038	4199	2016	United States
	532	520.1141	Bordetella pertussis	J695	MLST.Bordetella_spp.2	CP026888	1	4.10534	67.7076	4087	2016	United States
	533	520.1142	Bordetella pertussis	J693	MLST.Bordetella_spp.2	CP026889	1	4.10532	67.7075	4103	2016	United States
	534	520.1143	Bordetella pertussis	J692	MLST.Bordetella_spp.2	CP026890	1	4.10533	67.7076	4096	2016	United States
	535	520.1144	Bordetella pertussis	J690	MLST.Bordetella_spp.2	CP026892	1	4.10531	67.7074	4098	2016	United States
	536	520.1145	Bordetella pertussis	J628	MLST.Bordetella_spp.2	CP026901	1	4.10771	67.7068	4095	2016	United States
	537	520.1146	Bordetella pertussis	J617	MLST.Bordetella_spp.2	CP026902	1	4.10428	67.7083	4095	2016	United States
	538	520.1147	Bordetella pertussis	J614	MLST.Bordetella_spp.2	CP026904	1	4.10425	67.7082	4105	2016	United States
	539	520.1148	Bordetella pertussis	J606	Unknown	CP026905	1	4.11266	67.7003	4110	2016	United States
	540	520.1149	Bordetella pertussis	J605	Unknown	CP026906	1	4.11268	67.7004	4111	2016	United States
	541	520.1150	Bordetella pertussis	J604	Unknown	CP026907	1	4.11165	67.7015	4101	2016	United States
	542	520.1151	Bordetella pertussis	J603	Unknown	CP026908	1	4.1127	67.7005	4102	2016	United States
	543	520.1152	Bordetella pertussis	J656	MLST.Bordetella_spp.2	CP026900	1	4.10877	67.706	4090	2016	United States
	544	520.1153	Bordetella pertussis	J616	MLST.Bordetella_spp.2	CP026903	1	4.10427	67.7084	4094	2016	United States
	545	520.1154	Bordetella pertussis	J673	MLST.Bordetella_spp.2	CP026618	1	4.1077	67.7068	4095	2016	United States
	546	520.1155	Bordetella pertussis	J650	MLST.Bordetella_spp.2	CP026619	1	4.10771	67.7068	4097	2016	United States
	547	520.1156	Bordetella pertussis	J632	MLST.Bordetella_spp.2	CP026620	1	4.10772	67.7069	4089	2016	United States
	548	520.1157	Bordetella pertussis	J529	MLST.Bordetella_spp.2	CP026621	1	4.10535	67.7076	4083	2016	United States
	549	520.1158	Bordetella pertussis	J528	MLST.Bordetella_spp.2	CP026622	1	4.1043	67.7087	4084	2016	United States
	550	520.1159	Bordetella pertussis	J527	MLST.Bordetella_spp.2	CP026623	1	4.10531	67.7076	4089	2016	United States
	551	520.1160	Bordetella pertussis	J524	MLST.Bordetella_spp.2	CP026625	1	4.10725	67.7058	4116	2015	United States
	552	520.1161	Bordetella pertussis	J523	MLST.Bordetella_spp.2	CP026626	1	4.1085	67.7049	4092	2015	United States
	553	520.1162	Bordetella pertussis	J522	MLST.Bordetella_spp.2	CP026627	1	4.10637	67.7068	4087	2015	United States
	554	520.1163	Bordetella pertussis	J378	MLST.Bordetella_spp.2	CP026630	1	4.10663	67.7078	4081	2015	United States
	555	520.1164	Bordetella pertussis	J374	MLST.Bordetella_spp.2	CP026631	1	4.11164	67.7019	4089	2014	United States
	556	520.1165	Bordetella pertussis	J368	MLST.Bordetella_spp.2	CP026632	1	4.11059	67.7028	4087	2014	United States
	557	520.1166	Bordetella pertussis	J362	MLST.Bordetella_spp.2	CP026633	1	4.09952	67.7078	4083	2014	United States
	558	520.1167	Bordetella pertussis	J525	MLST.Bordetella_spp.2	CP026624	1	4.10726	67.7059	4092	2015	United States
	559	520.1168	Bordetella pertussis	J424	MLST.Bordetella_spp.2	CP026628	1	4.1095	67.7035	4103	2015	United States
	560	520.1169	Bordetella pertussis	J386	MLST.Bordetella_spp.2	CP026629	1	4.1064	67.7066	4090	2015	United States
	561	520.117	Bordetella pertussis	B325	MLST.Bordetella_spp.2	CSQU01000000	1380	3.62264	67.22	4614	1999	United States
	562	520.1170	Bordetella pertussis	A339	MLST.Bordetella_spp.2	CP026634	1	4.1311	67.7154	4117	1995	United States
	563	520.1171	Bordetella pertussis	J526	MLST.Bordetella_spp.2	CP026663	1	4.10535	67.7077	4088	2015	United States
	564	520.1172	Bordetella pertussis	J390	MLST.Bordetella_spp.2	CP026664	1	4.10638	67.7069	4095	2015	United States
	565	520.1173	Bordetella pertussis	J379	MLST.Bordetella_spp.2	CP026665	1	4.10664	67.7078	4084	2015	United States
	566	520.1174	Bordetella pertussis	J375	MLST.Bordetella_spp.2	CP026666	1	4.10649	67.7053	4087	2014	United States
	567	520.1175	Bordetella pertussis	J373	MLST.Bordetella_spp.2	CP026667	1	4.1106	67.7027	4093	2014	United States
	568	520.1176	Bordetella pertussis	J372	MLST.Bordetella_spp.2	CP026668	1	4.10547	67.7062	4082	2014	United States
	569	520.1177	Bordetella pertussis	J369	MLST.Bordetella_spp.2	CP026669	1	4.10323	67.7096	4086	2014	United States
	570	520.1178	Bordetella pertussis	J702	MLST.Bordetella_spp.2	CP026883	1	4.10511	67.7072	4109	2016	United States
	571	520.1179	Bordetella pertussis	J691	MLST.Bordetella_spp.2	CP026891	1	4.10533	67.7075	4098	2016	United States
	572	520.1180	Bordetella pertussis	J687	MLST.Bordetella_spp.2	CP026893	1	4.10634	67.7063	4116	2016	United States
	573	520.1181	Bordetella pertussis	J683	Unknown	CP026894	1	4.11059	67.7023	4101	2016	United States
	574	520.1182	Bordetella pertussis	J682	Unknown	CP026895	1	4.11056	67.7021	4113	2016	United States
	575	520.1183	Bordetella pertussis	J680	Unknown	CP026896	1	4.11058	67.7022	4101	2016	United States
	576	520.1184	Bordetella pertussis	J679	Unknown	CP026897	1	4.11058	67.7022	4102	2016	United States
	577	520.1185	Bordetella pertussis	J667	MLST.Bordetella_spp.2	CP026898	1	4.10875	67.7058	4099	2016	United States
	578	520.1186	Bordetella pertussis	J662	MLST.Bordetella_spp.2	CP026899	1	4.10425	67.7088	4084	2016	United States
	579	520.1187	Bordetella pertussis	J589	MLST.Bordetella_spp.2	CP026909	1	4.10531	67.7078	4108	2016	United States
	580	520.1188	Bordetella pertussis	J588	MLST.Bordetella_spp.2	CP026910	1	4.10646	67.7051	4105	2016	United States
	581	520.1189	Bordetella pertussis	J582	MLST.Bordetella_spp.2	CP026912	1	4.10635	67.7062	4121	2016	United States
	582	520.1190	Bordetella pertussis	J571	MLST.Bordetella_spp.2	CP026913	1	4.10664	67.7075	4103	2016	United States
	583	520.1191	Bordetella pertussis	J567	MLST.Bordetella_spp.2	CP026914	1	4.10662	67.7075	4113	2016	United States
	584	520.1192	Bordetella pertussis	J549	MLST.Bordetella_spp.2	CP026915	1	4.10657	67.7072	4119	2016	United States
	585	520.1193	Bordetella pertussis	J546	MLST.Bordetella_spp.2	CP026916	1	4.10644	67.7049	4096	2016	United States
	586	520.1195	Bordetella pertussis	J130	MLST.Bordetella_spp.2	CP026919	1	4.10305	67.7094	4119	2014	United States
	587	520.1196	Bordetella pertussis	J092	Unknown	CP026922	1	4.11372	67.6994	4107	2014	United States
	588	520.1197	Bordetella pertussis	J586	MLST.Bordetella_spp.2	CP026911	1	4.10637	67.7064	4102	2016	United States
	589	520.1198	Bordetella pertussis	J233	MLST.Bordetella_spp.2	CP026917	1	4.10439	67.7073	4098	2014	United States
	590	520.1199	Bordetella pertussis	J129	MLST.Bordetella_spp.2	CP026920	1	4.10758	67.7053	4098	2014	United States
	591	520.1200	Bordetella pertussis	J118	MLST.Bordetella_spp.2	CP026921	1	4.10308	67.7096	4092	2014	United States
	592	520.1201	Bordetella pertussis	J303	MLST.Bordetella_spp.2	CP026987	1	4.10845	67.7047	4109	2014	United States
	593	520.1202	Bordetella pertussis	J247	Unknown	CP026988	1	4.10942	67.7026	4161	2014	United States
	594	520.1203	Bordetella pertussis	J246	MLST.Bordetella_spp.2	CP026989	1	4.10309	67.7086	4159	2014	United States
	595	520.1204	Bordetella pertussis	J205	MLST.Bordetella_spp.2	CP026990	1	4.1064	67.7047	4146	2014	United States
	596	520.1205	Bordetella pertussis	J204	MLST.Bordetella_spp.2	CP026991	1	4.11371	67.6996	4103	2014	United States
	597	520.1206	Bordetella pertussis	I182	MLST.Bordetella_spp.2	CP026996	1	4.1127	67.7009	4092	2012	United States
	598	520.1207	Bordetella pertussis	J171	MLST.Bordetella_spp.2	CP026992	1	4.10439	67.7074	4089	2014	United States
	599	520.1208	Bordetella pertussis	J085	MLST.Bordetella_spp.2	CP026997	1	4.2969	67.6991	4261	2013	United States
	600	520.1209	Bordetella pertussis	J066	MLST.Bordetella_spp.2	CP026998	1	4.10743	67.7057	4089	2013	United States
	601	520.1210	Bordetella pertussis	J262	Unknown	CP026452	1	4.11058	67.7027	4096	2014	United States
	602	520.139	Bordetella pertussis	B337	MLST.Bordetella_spp.2	CSOO01000000	998	3.7308	67.51	4353	2003	United States
	603	520.140	Bordetella pertussis	B310	MLST.Bordetella_spp.2	CSOL01000000	585	3.81945	67.84	4048	1946	United States
	604	520.141	Bordetella pertussis	B317	MLST.Bordetella_spp.2	CSMN01000000	902	3.62461	65.69	4219	1993	United States
	605	520.143	Bordetella pertussis	B342	MLST.Bordetella_spp.2	CSPQ01000000	551	3.76418	67.24	4010	2005	United States
	606	520.146	Bordetella pertussis	B312	MLST.Bordetella_spp.2	CSPR01000000	401	3.79237	67.87	3856	1977	United States
	607	520.155	Bordetella pertussis	B315	MLST.Bordetella_spp.2	CSOK01000000	631	3.72803	66.97	4057	1986	United States
	608	520.159	Bordetella pertussis	B336	MLST.Bordetella_spp.2	CSNH01000000	870	3.67378	66.77	4250	2003	United States
	609	520.160	Bordetella pertussis	B333	MLST.Bordetella_spp.2	CSMX01000000	1041	3.68156	67.18	4390	2001	United States
	610	520.169	Bordetella pertussis	B343	MLST.Bordetella_spp.2	CSPY01000000	693	3.73403	67.29	4108	2005	United States
	611	520.199	Bordetella pertussis	B341	MLST.Bordetella_spp.2	CFYA01000000	1054	3.63283	66.94	4370	2004	United States
	612	520.226	Bordetella pertussis	B335	MLST.Bordetella_spp.2	CFZQ01000000	300	3.81399	67.88	3795	2003	United States
	613	520.227	Bordetella pertussis	B319	MLST.Bordetella_spp.2	CFXL01000000	961	3.75379	67.69	4343	1997	United States
	614	520.228	Bordetella pertussis	B308	MLST.Bordetella_spp.1	CHLB01000000	880	3.78704	67.68	4285	1935	United States
	615	520.231	Bordetella pertussis	B313	MLST.Bordetella_spp.2	CGAG01000000	394	3.80609	67.86	3863	1977	United States
	616	520.232	Bordetella pertussis	B320	MLST.Bordetella_spp.2	CGHU01000000	416	3.80716	67.86	3896	1997	United States
	617	520.242	Bordetella pertussis	B322	MLST.Bordetella_spp.2	CHFG01000000	782	3.76892	67.77	4184	1998	United States
	618	520.243	Bordetella pertussis	B324	MLST.Bordetella_spp.2	CGFT01000000	666	3.78306	67.78	4097	1999	United States
	619	520.244	Bordetella pertussis	B327	MLST.Bordetella_spp.2	CFXZ01000000	1071	3.6916	67.42	4403	1999	United States
	620	520.245	Bordetella pertussis	B329	MLST.Bordetella_spp.2	CFZK01000000	329	3.83226	67.91	3810	2000	United States
	621	520.265	Bordetella pertussis	B316	MLST.Bordetella_spp.2	CGFA01000000	1091	3.70325	67.53	4406	1993	United States
	622	520.269	Bordetella pertussis	B331	MLST.Bordetella_spp.2	CFXW01000000	590	3.77665	67.69	4044	2000	United States
	623	520.271	Bordetella pertussis	B334	MLST.Bordetella_spp.2	CFZW01000000	1038	3.68933	67.33	4381	2002	United States
	624	520.282	Bordetella pertussis	B314	MLST.Bordetella_spp.2	CFXE01000000	891	3.75864	67.68	4255	1978	United States
	625	520.337	Bordetella pertussis		MLST.Bordetella_spp.2	CP010966	1	4.08255	67.71	4020	2013	United States
	626	520.347	Bordetella pertussis		MLST.Bordetella_spp.2	CP014153	1	4.10016	67.71	4462	1999	United States
	627	520.358	Bordetella pertussis	I517	MLST.Bordetella_spp.2	JWLB00000000	4	4.13274	67.67	4099	2012	United States
	628	520.359	Bordetella pertussis	I488	MLST.Bordetella_spp.2	JWLA00000000	3	4.10946	67.69	4043	2012	United States
	629	520.360	Bordetella pertussis	H374	MLST.Bordetella_spp.2	CP010838	1	4.10744	67.71	4051	2010	United States
	630	520.361	Bordetella pertussis	H378	MLST.Bordetella_spp.2	CP010839	1	4.10753	67.7	4046	2010	United States
	631	520.362	Bordetella pertussis	H379	MLST.Bordetella_spp.2	CP010840	1	4.10533	67.71	4065	2010	United States
	632	520.363	Bordetella pertussis	H380	MLST.Bordetella_spp.2	CP010841	1	4.10429	67.71	4051	2010	United States
	633	520.364	Bordetella pertussis	H559	MLST.Bordetella_spp.2	CP010844	1	4.10649	67.71	4051	2010	United States
	634	520.365	Bordetella pertussis	H375	MLST.Bordetella_spp.2	CP010961	1	4.11105	67.71	4081	2010	United States
	635	520.366	Bordetella pertussis	H627	MLST.Bordetella_spp.2	CP010962	1	4.10741	67.71	4053	2010	United States
	636	520.367	Bordetella pertussis	H489	MLST.Bordetella_spp.2	CP010842	1	4.10636	67.71	4049	2010	United States
	637	520.368	Bordetella pertussis	H542	MLST.Bordetella_spp.2	CP010843	1	4.10335	67.71	4047	2010	United States
	638	520.369	Bordetella pertussis	H561	MLST.Bordetella_spp.2	CP010845	1	4.07301	67.73	4025	2010	United States
	639	520.370	Bordetella pertussis	H563	MLST.Bordetella_spp.2	CP010846	1	4.10639	67.71	4044	2010	United States
	640	520.371	Bordetella pertussis	H622	MLST.Bordetella_spp.2	CP010847	1	4.10743	67.71	4050	2010	United States
	641	520.374	Bordetella pertussis	H564	MLST.Bordetella_spp.2	CP010249	1	4.10955	67.7	4053	2010	United States
	642	520.375	Bordetella pertussis	H788	MLST.Bordetella_spp.83	CP010250	1	4.10682	67.7	4050	2011	United States
	643	520.376	Bordetella pertussis	I468	MLST.Bordetella_spp.2	CP010251	1	4.1064	67.71	4049	2012	United States
	644	520.377	Bordetella pertussis	I469	MLST.Bordetella_spp.83	CP010252	1	4.11166	67.7	4058	2012	United States
	645	520.378	Bordetella pertussis	I472	MLST.Bordetella_spp.83	CP010253	1	4.11165	67.7	4056	2012	United States
	646	520.379	Bordetella pertussis	I476	MLST.Bordetella_spp.2	CP010254	1	4.10533	67.71	4048	2012	United States
	647	520.380	Bordetella pertussis	I480	MLST.Bordetella_spp.2	CP010255	1	4.10639	67.71	4047	2012	United States
	648	520.381	Bordetella pertussis	I483	MLST.Bordetella_spp.2	CP010256	1	4.10744	67.71	4049	2012	United States
	649	520.382	Bordetella pertussis	I496	MLST.Bordetella_spp.2	CP010257	1	4.09671	67.71	4040	2012	United States
	650	520.383	Bordetella pertussis	I498	MLST.Bordetella_spp.2	CP010258	1	4.1065	67.71	4048	2012	United States
	651	520.384	Bordetella pertussis	I518	MLST.Bordetella_spp.2	CP010259	1	4.10535	67.71	4047	2012	United States
	652	520.385	Bordetella pertussis	I521	MLST.Bordetella_spp.2	CP010260	1	4.10429	67.71	4045	2012	United States
	653	520.386	Bordetella pertussis	I538	MLST.Bordetella_spp.2	CP010261	1	4.10772	67.71	4046	2012	United States
	654	520.387	Bordetella pertussis	I539	MLST.Bordetella_spp.2	CP010262	1	4.10667	67.71	4054	2012	United States
	655	520.388	Bordetella pertussis	I646	MLST.Bordetella_spp.2	CP010263	1	4.10535	67.71	4045	2012	United States
	656	520.389	Bordetella pertussis	I656	MLST.Bordetella_spp.2	CP010264	1	4.10176	67.71	4046	2012	United States
	657	520.390	Bordetella pertussis	I669	MLST.Bordetella_spp.2	CP010265	1	4.10342	67.71	4050	2011	United States
	658	520.391	Bordetella pertussis	I707	MLST.Bordetella_spp.2	CP010266	1	4.10756	67.7	4049	2012	United States
	659	520.392	Bordetella pertussis	I475	MLST.Bordetella_spp.2	CP010347	1	4.1051	67.71	4052	2012	United States
	660	520.393	Bordetella pertussis	I344	MLST.Bordetella_spp.2	CP011255	1	4.11106	67.71	4072	2012	United States
	661	520.405	Bordetella pertussis	VA-175	MLST.Bordetella_spp.2	CP015760	1	4.11	67.69	4045	2012	United States
	662	520.408	Bordetella pertussis	VA-198	MLST.Bordetella_spp.83	CP015764	1	4.12871	67.7	4079	2013	United States
	663	520.412	Bordetella pertussis	VA-62	MLST.Bordetella_spp.2	CP015768	1	4.11578	67.7	4061	2005	United States
	664	520.414	Bordetella pertussis	VA-10	MLST.Bordetella_spp.2	CP015770	1	4.12172	67.71	4080	2001	United States
	665	520.415	Bordetella pertussis	UT25Sm1	MLST.Bordetella_spp.2	CP015771	1	4.12477	67.71	4096	1977	United States
	666	520.416	Bordetella pertussis	B203	MLST.Bordetella_spp.1	CP012128	1	4.13464	67.7	4072	1939	United States
	667	520.417	Bordetella pertussis	B202	MLST.Bordetella_spp.2	CP016338	1	4.12898	67.72	4083	1946	United States
	668	520.420	Bordetella pertussis	VA-190	MLST.Bordetella_spp.83	CP015761	1	4.12722	67.7	4076	2012	United States
	669	520.421	Bordetella pertussis	VA-194	MLST.Bordetella_spp.2	CP015759	1	4.11517	67.69	4093	2013	United States
	670	520.422	Bordetella pertussis	VA-150	MLST.Bordetella_spp.2	CP015762	1	4.11355	67.71	4100	2010	United States
	671	520.423	Bordetella pertussis	VA-52	MLST.Bordetella_spp.2	CP015763	1	4.12341	67.7	4077	2005	United States
	672	520.424	Bordetella pertussis	VA-09	MLST.Bordetella_spp.2	CP015765	1	4.11305	67.71	4066	2001	United States
	673	520.425	Bordetella pertussis	VA-15	MLST.Bordetella_spp.2	CP015766	1	4.12099	67.69	4105	2001	United States
	674	520.426	Bordetella pertussis	VA-18	MLST.Bordetella_spp.2	CP015767	1	4.14714	67.71	4116	2001	United States
	675	520.427	Bordetella pertussis	VA-145	MLST.Bordetella_spp.2	CP015769	1	4.11692	67.71	4063	2010	United States
	676	520.505	Bordetella pertussis	C571	MLST.Bordetella_spp.2	CP011167	1	4.10536	67.71	4049	2000	United States
	677	520.506	Bordetella pertussis	C958	MLST.Bordetella_spp.2	CP011168	1	4.10025	67.71	4048	2001	United States
	678	520.507	Bordetella pertussis	D521	MLST.Bordetella_spp.2	CP011169	1	4.1011	67.71	4051	2000	United States
	679	520.508	Bordetella pertussis	E150	MLST.Bordetella_spp.2	CP011171	1	4.10431	67.71	4074	2003	United States
	680	520.509	Bordetella pertussis	D879	MLST.Bordetella_spp.2	CP011170	1	4.1064	67.71	4054	2002	United States
	681	520.510	Bordetella pertussis	E555	MLST.Bordetella_spp.2	CP011172	1	4.10221	67.71	4052	2004	United States
	682	520.511	Bordetella pertussis	E587	MLST.Bordetella_spp.2	CP011173	1	4.10163	67.71	4052	2005	United States
	683	520.512	Bordetella pertussis	E809	MLST.Bordetella_spp.2	CP011174	1	4.10325	67.71	4054	2005	United States
	684	520.513	Bordetella pertussis	E976	MLST.Bordetella_spp.2	CP011175	1	4.11641	67.7	4072	2005	United States
	685	520.514	Bordetella pertussis	F011	MLST.Bordetella_spp.2	CP011176	1	4.1022	67.71	4050	2005	United States
	686	520.515	Bordetella pertussis	F034	MLST.Bordetella_spp.2	CP011177	1	4.10589	67.71	4054	2005	United States
	687	520.516	Bordetella pertussis	F658	MLST.Bordetella_spp.2	CP011178	1	4.10748	67.71	4051	2008	United States
	688	520.517	Bordetella pertussis	F670	MLST.Bordetella_spp.2	CP011179	1	4.10321	67.71	4050	2003	United States
	689	520.518	Bordetella pertussis	F684	MLST.Bordetella_spp.2	CP011180	1	4.10642	67.71	4052	2008	United States
	690	520.519	Bordetella pertussis	F687	MLST.Bordetella_spp.2	CP011181	1	4.10849	67.7	4053	2008	United States
	691	520.520	Bordetella pertussis	F948	MLST.Bordetella_spp.2	CP011182	1	4.10641	67.71	4059	2007	United States
	692	520.521	Bordetella pertussis	H520	MLST.Bordetella_spp.2	CP011183	1	4.10266	67.71	4052	2009	United States
	693	520.522	Bordetella pertussis	H579	MLST.Bordetella_spp.83	CP011184	1	4.10951	67.7	4054	2010	United States
	694	520.523	Bordetella pertussis	H637	MLST.Bordetella_spp.2	CP011185	1	4.1037	67.7	4049	2010	United States
	695	520.524	Bordetella pertussis	H665	MLST.Bordetella_spp.2	CP011186	1	4.10953	67.7	4056	2010	United States
	696	520.525	Bordetella pertussis	H703	MLST.Bordetella_spp.2	CP011187	1	4.10744	67.71	4051	2010	United States
	697	520.526	Bordetella pertussis	H707	MLST.Bordetella_spp.2	CP011188	1	4.10728	67.71	4054	2010	United States
	698	520.527	Bordetella pertussis	H729	MLST.Bordetella_spp.2	CP011189	1	4.10848	67.7	4050	2011	United States
	699	520.528	Bordetella pertussis	H740	MLST.Bordetella_spp.2	CP011190	1	4.11108	67.71	4080	2011	United States
	700	520.529	Bordetella pertussis	H754	MLST.Bordetella_spp.2	CP011191	1	4.10176	67.71	4050	2011	United States
	701	520.530	Bordetella pertussis	H765	MLST.Bordetella_spp.2	CP011192	1	4.10325	67.71	4053	2011	United States
	702	520.531	Bordetella pertussis	H784	MLST.Bordetella_spp.2	CP011193	1	4.1064	67.71	4053	2011	United States
	703	520.532	Bordetella pertussis	H800	MLST.Bordetella_spp.2	CP011194	1	4.10231	67.71	4049	2011	United States
	704	520.533	Bordetella pertussis	H806	MLST.Bordetella_spp.2	CP011195	1	4.10353	67.71	4053	2011	United States
	705	520.534	Bordetella pertussis	H810	MLST.Bordetella_spp.2	CP011196	1	4.10638	67.71	4049	2011	United States
	706	520.535	Bordetella pertussis	H812	MLST.Bordetella_spp.2	CP011197	1	4.1065	67.71	4053	2011	United States
	707	520.536	Bordetella pertussis	I228	MLST.Bordetella_spp.83	CP011198	1	4.11165	67.7	4061	2012	United States
	708	520.537	Bordetella pertussis	I238	MLST.Bordetella_spp.2	CP011199	1	4.10458	67.71	4050	2012	United States
	709	520.538	Bordetella pertussis	I373	MLST.Bordetella_spp.2	CP011200	1	4.10595	67.71	4052	2012	United States
	710	520.539	Bordetella pertussis	I387	MLST.Bordetella_spp.2	CP011201	1	4.10849	67.7	4053	2012	United States
	711	520.54	Bordetella pertussis	B328	MLST.Bordetella_spp.2	CSMK01000000	630	3.7734	67.6	4071	2000	United States
	712	520.540	Bordetella pertussis	I602	MLST.Bordetella_spp.2	CP011202	1	4.10848	67.7	4054	2013	United States
	713	520.541	Bordetella pertussis	I730	MLST.Bordetella_spp.2	CP011203	1	4.10641	67.71	4052	2013	United States
	714	520.542	Bordetella pertussis	I752	MLST.Bordetella_spp.2	CP011204	1	4.11059	67.7	4051	2013	United States
	715	520.543	Bordetella pertussis	I763	MLST.Bordetella_spp.2	CP011205	1	4.1064	67.71	4080	2013	United States
	716	520.544	Bordetella pertussis	I915	MLST.Bordetella_spp.2	CP011206	1	4.10639	67.71	4052	2010	United States
	717	520.545	Bordetella pertussis	I944	MLST.Bordetella_spp.2	CP011207	1	4.11274	67.7	4057	2013	United States
	718	520.546	Bordetella pertussis	J018	MLST.Bordetella_spp.2	CP011208	1	4.10323	67.71	4052	2013	United States
	719	520.547	Bordetella pertussis	I106	MLST.Bordetella_spp.2	CP012080	1	4.1022	67.71	4047	2012	United States
	720	520.548	Bordetella pertussis	H852	MLST.Bordetella_spp.2	CP012079	1	4.10534	67.71	4052	2011	United States
	721	520.549	Bordetella pertussis	H681	MLST.Bordetella_spp.2	CP012078	1	4.10531	67.71	4054	2009	United States
	722	520.55	Bordetella pertussis	B311	MLST.Bordetella_spp.2	CSQL01000000	487	3.80508	67.83	3930	1977	United States
	723	520.550	Bordetella pertussis	I351	MLST.Bordetella_spp.2	CP012081	1	4.10875	67.71	4060	2012	United States
	724	520.551	Bordetella pertussis	I743	MLST.Bordetella_spp.2	CP012082	1	4.10748	67.71	4062	2013	United States
	725	520.552	Bordetella pertussis	I751	MLST.Bordetella_spp.83	CP012083	1	4.10956	67.7	4057	2012	United States
	726	520.553	Bordetella pertussis	I976	MLST.Bordetella_spp.2	CP012084	1	4.10425	67.71	4051	2013	United States
	727	520.554	Bordetella pertussis	J010	MLST.Bordetella_spp.2	CP012085	1	4.10738	67.71	4054	2013	United States
	728	520.555	Bordetella pertussis	J013	MLST.Bordetella_spp.2	CP012086	1	4.10533	67.71	4050	2013	United States
	729	520.556	Bordetella pertussis	J038	MLST.Bordetella_spp.2	CP012087	1	4.10744	67.71	4048	2013	United States
	730	520.557	Bordetella pertussis	J107	MLST.Bordetella_spp.2	CP012088	1	4.10638	67.71	4053	2014	United States
	731	520.559	Bordetella pertussis	G057	MLST.Bordetella_spp.2	CP012129	1	4.10847	67.71	4050	2004	United States
	732	520.560	Bordetella pertussis	H639	MLST.Bordetella_spp.2	CP012130	1	4.0887	67.72	4034	2010	United States
	733	520.561	Bordetella pertussis	I150	MLST.Bordetella_spp.2	CP012131	1	4.10743	67.71	4054	2012	United States
	734	520.562	Bordetella pertussis	I187	MLST.Bordetella_spp.2	CP012132	1	4.10651	67.71	4052	2012	United States
	735	520.563	Bordetella pertussis	I259	MLST.Bordetella_spp.2	CP012133	1	4.10535	67.71	4053	2012	United States
	736	520.564	Bordetella pertussis	I464	MLST.Bordetella_spp.2	CP012134	1	4.10743	67.71	4058	2012	United States
	737	520.565	Bordetella pertussis	H320	MLST.Bordetella_spp.2	CP011234	1	4.10954	67.7	4056	2009	United States
	738	520.566	Bordetella pertussis	H834	MLST.Bordetella_spp.2	CP011235	1	4.1037	67.71	4051	2009	United States
	739	520.567	Bordetella pertussis	H710	MLST.Bordetella_spp.2	CP011236	1	4.10533	67.71	4054	Unknown	United States
	740	520.568	Bordetella pertussis	H851	MLST.Bordetella_spp.2	CP011237	1	4.1065	67.71	4052	2011	United States
	741	520.569	Bordetella pertussis	H915	MLST.Bordetella_spp.2	CP011239	1	4.10428	67.71	4055	2011	United States
	742	520.570	Bordetella pertussis	H911	MLST.Bordetella_spp.2	CP011238	1	4.10218	67.71	4053	2012	United States
	743	520.571	Bordetella pertussis	I075	MLST.Bordetella_spp.2	CP011240	1	4.10635	67.71	4052	2012	United States
	744	520.572	Bordetella pertussis	I112	MLST.Bordetella_spp.2	CP011241	1	4.10639	67.71	4053	2012	United States
	745	520.573	Bordetella pertussis	I975	MLST.Bordetella_spp.2	CP011242	1	4.1065	67.71	4053	2013	United States
	746	520.574	Bordetella pertussis	I998	MLST.Bordetella_spp.2	CP011243	1	4.10971	67.7	4055	2013	United States
	747	520.575	Bordetella pertussis	J022	MLST.Bordetella_spp.2	CP011244	1	4.1065	67.71	4051	2013	United States
	748	520.576	Bordetella pertussis	C505	MLST.Bordetella_spp.2	CP011687	1	4.10328	67.71	4053	2000	United States
	749	520.577	Bordetella pertussis	C742	MLST.Bordetella_spp.2	CP011688	1	4.10325	67.71	4047	2000	United States
	750	520.578	Bordetella pertussis	D175	MLST.Bordetella_spp.2	CP011689	1	4.10851	67.7	4056	2000	United States
	751	520.579	Bordetella pertussis	D321	MLST.Bordetella_spp.2	CP011690	1	4.10418	67.71	4052	2001	United States
	752	520.580	Bordetella pertussis	D502	MLST.Bordetella_spp.2	CP011691	1	4.10117	67.71	4044	2001	United States
	753	520.581	Bordetella pertussis	E024	MLST.Bordetella_spp.2	CP011692	1	4.10113	67.71	4050	2003	United States
	754	520.582	Bordetella pertussis	E530	MLST.Bordetella_spp.2	CP011693	1	4.10639	67.71	4052	2000	United States
	755	520.583	Bordetella pertussis	H346	MLST.Bordetella_spp.2	CP011694	1	4.11061	67.7	4053	2010	United States
	756	520.584	Bordetella pertussis	H437	MLST.Bordetella_spp.2	CP011695	1	4.10534	67.71	4053	2006	United States
	757	520.585	Bordetella pertussis	H762	MLST.Bordetella_spp.2	CP011696	1	4.10534	67.71	4052	2011	United States
	758	520.586	Bordetella pertussis	H763	MLST.Bordetella_spp.2	CP011697	1	4.11059	67.71	4054	2011	United States
	759	520.587	Bordetella pertussis	H764	MLST.Bordetella_spp.2	CP011698	1	4.10533	67.71	4052	2011	United States
	760	520.588	Bordetella pertussis	H766	MLST.Bordetella_spp.2	CP011699	1	4.10426	67.71	4054	2011	United States
	761	520.589	Bordetella pertussis	H768	MLST.Bordetella_spp.2	CP011700	1	4.10639	67.71	4050	2011	United States
	762	520.59	Bordetella pertussis	B323	MLST.Bordetella_spp.2	CSOH01000000	1172	3.66721	67.36	4473	1998	United States
	763	520.590	Bordetella pertussis	H773	MLST.Bordetella_spp.2	CP011701	1	4.11164	67.7	4055	2011	United States
	764	520.591	Bordetella pertussis	H775	MLST.Bordetella_spp.2	CP011702	1	4.10649	67.71	4054	2011	United States
	765	520.592	Bordetella pertussis	H779	MLST.Bordetella_spp.2	CP011703	1	4.10629	67.71	4064	2011	United States
	766	520.593	Bordetella pertussis	H787	MLST.Bordetella_spp.2	CP011704	1	4.10848	67.7	4052	2011	United States
	767	520.594	Bordetella pertussis	H842	MLST.Bordetella_spp.2	CP011705	1	4.11164	67.7	4056	2011	United States
	768	520.595	Bordetella pertussis	H847	MLST.Bordetella_spp.2	CP011706	1	4.10325	67.71	4045	2011	United States
	769	520.596	Bordetella pertussis	H849	MLST.Bordetella_spp.2	CP011707	1	4.1032	67.71	4050	2011	United States
	770	520.597	Bordetella pertussis	H853	MLST.Bordetella_spp.2	CP011708	1	4.10954	67.71	4054	2011	United States
	771	520.598	Bordetella pertussis	H864	MLST.Bordetella_spp.2	CP011709	1	4.1065	67.71	4046	2011	United States
	772	520.599	Bordetella pertussis	H866	MLST.Bordetella_spp.2	CP011710	1	4.11164	67.7	4053	2011	United States
	773	520.600	Bordetella pertussis	H878	MLST.Bordetella_spp.2	CP011711	1	4.10633	67.71	4051	2012	United States
	774	520.601	Bordetella pertussis	H883	MLST.Bordetella_spp.2	CP011712	1	4.10955	67.7	4048	2011	United States
	775	520.602	Bordetella pertussis	H884	MLST.Bordetella_spp.2	CP011713	1	4.10955	67.7	4052	2011	United States
	776	520.603	Bordetella pertussis	H910	MLST.Bordetella_spp.2	CP011714	1	4.11059	67.7	4053	2012	United States
	777	520.604	Bordetella pertussis	I069	MLST.Bordetella_spp.2	CP011715	1	4.10955	67.7	4055	2012	United States
	778	520.605	Bordetella pertussis	I088	MLST.Bordetella_spp.2	CP011716	1	4.11269	67.7	4059	2012	United States
	779	520.606	Bordetella pertussis	I089	MLST.Bordetella_spp.2	CP011717	1	4.11059	67.7	4051	2012	United States
	780	520.607	Bordetella pertussis	I110	MLST.Bordetella_spp.83	CP011718	1	4.11161	67.7	4054	2012	United States
	781	520.608	Bordetella pertussis	I111	MLST.Bordetella_spp.2	CP011719	1	4.10638	67.71	4049	2012	United States
	782	520.609	Bordetella pertussis	I113	MLST.Bordetella_spp.2	CP011720	1	4.10324	67.71	4046	2012	United States
	783	520.610	Bordetella pertussis	I127	MLST.Bordetella_spp.2	CP011721	1	4.10322	67.71	4055	2012	United States
	784	520.611	Bordetella pertussis	I257	MLST.Bordetella_spp.2	CP011724	1	4.10425	67.71	4053	2012	United States
	785	520.612	Bordetella pertussis	I135	MLST.Bordetella_spp.2	CP011722	1	4.10954	67.7	4049	2012	United States
	786	520.613	Bordetella pertussis	I136	MLST.Bordetella_spp.83	CP011723	1	4.10745	67.71	4060	2012	United States
	787	520.614	Bordetella pertussis	I263	MLST.Bordetella_spp.2	CP011725	1	4.10425	67.71	4052	2012	United States
	788	520.615	Bordetella pertussis	I270	MLST.Bordetella_spp.2	CP011726	1	4.10322	67.71	4051	2012	United States
	789	520.616	Bordetella pertussis	I271	MLST.Bordetella_spp.2	CP011727	1	4.10954	67.7	4056	2012	United States
	790	520.617	Bordetella pertussis	I273	MLST.Bordetella_spp.2	CP011728	1	4.11043	67.7	4054	2012	United States
	791	520.618	Bordetella pertussis	I289	MLST.Bordetella_spp.2	CP011729	1	4.1064	67.71	4049	2012	United States
	792	520.619	Bordetella pertussis	I315	MLST.Bordetella_spp.2	CP011730	1	4.1085	67.7	4054	2012	United States
	793	520.620	Bordetella pertussis	I318	MLST.Bordetella_spp.2	CP011731	1	4.10743	67.71	4052	2012	United States
	794	520.621	Bordetella pertussis	I331	MLST.Bordetella_spp.2	CP011732	1	4.1042	67.71	4058	2012	United States
	795	520.622	Bordetella pertussis	I350	MLST.Bordetella_spp.2	CP011733	1	4.10743	67.71	4048	2012	United States
	796	520.623	Bordetella pertussis	I375	MLST.Bordetella_spp.2	CP011734	1	4.11369	67.7	4063	2012	United States
	797	520.624	Bordetella pertussis	I379	MLST.Bordetella_spp.2	CP011735	1	4.10429	67.71	4053	2012	United States
	798	520.625	Bordetella pertussis	I380	MLST.Bordetella_spp.83	CP011736	1	4.09193	67.69	4036	2012	United States
	799	520.626	Bordetella pertussis	I382	MLST.Bordetella_spp.2	CP011737	1	4.1105	67.7	4054	2012	United States
	800	520.627	Bordetella pertussis	I386	MLST.Bordetella_spp.2	CP011738	1	4.10428	67.71	4052	2012	United States
	801	520.628	Bordetella pertussis	I452	MLST.Bordetella_spp.2	CP011739	1	4.10955	67.7	4054	2012	United States
	802	520.629	Bordetella pertussis	I461	MLST.Bordetella_spp.2	CP011740	1	4.10641	67.71	4052	2012	United States
	803	520.630	Bordetella pertussis	I728	MLST.Bordetella_spp.2	CP011741	1	4.1074	67.71	4059	2013	United States
	804	520.631	Bordetella pertussis	I735	MLST.Bordetella_spp.2	CP011742	1	4.10534	67.71	4052	2013	United States
	805	520.632	Bordetella pertussis	I754	MLST.Bordetella_spp.2	CP011743	1	4.10917	67.7	4054	2013	United States
	806	520.633	Bordetella pertussis	I755	MLST.Bordetella_spp.83	CP011744	1	4.11165	67.7	4060	2013	United States
	807	520.634	Bordetella pertussis	I762	MLST.Bordetella_spp.2	CP011745	1	4.11059	67.7	4058	2013	United States
	808	520.635	Bordetella pertussis	I959	MLST.Bordetella_spp.2	CP011746	1	4.10435	67.71	4050	2013	United States
	809	520.636	Bordetella pertussis	I965	MLST.Bordetella_spp.2	CP011747	1	4.1086	67.7	4057	2013	United States
	810	520.637	Bordetella pertussis	I968	MLST.Bordetella_spp.2	CP011748	1	4.1076	67.71	4056	2013	United States
	811	520.638	Bordetella pertussis	I977	MLST.Bordetella_spp.2	CP011749	1	4.11164	67.7	4055	2013	United States
	812	520.639	Bordetella pertussis	I978	MLST.Bordetella_spp.2	CP011750	1	4.11059	67.7	4055	2013	United States
	813	520.640	Bordetella pertussis	J012	MLST.Bordetella_spp.2	CP011751	1	4.11059	67.7	4052	2013	United States
	814	520.641	Bordetella pertussis	J016	MLST.Bordetella_spp.2	CP011752	1	4.10323	67.71	4049	2013	United States
	815	520.642	Bordetella pertussis	J019	MLST.Bordetella_spp.2	CP011753	1	4.10756	67.7	4049	2013	United States
	816	520.643	Bordetella pertussis	J021	MLST.Bordetella_spp.2	CP011754	1	4.10667	67.71	4052	2013	United States
	817	520.644	Bordetella pertussis	J023	MLST.Bordetella_spp.2	CP011755	1	4.1065	67.71	4055	2013	United States
	818	520.645	Bordetella pertussis	J027	MLST.Bordetella_spp.2	CP011756	1	4.10954	67.7	4052	2013	United States
	819	520.646	Bordetella pertussis	J030	MLST.Bordetella_spp.2	CP011757	1	4.10529	67.71	4047	2013	United States
	820	520.647	Bordetella pertussis	J039	MLST.Bordetella_spp.2	CP011758	1	4.10745	67.71	4047	Unknown	United States
	821	520.648	Bordetella pertussis	J068	MLST.Bordetella_spp.2	CP011759	1	4.10743	67.71	4051	2013	United States
	822	520.649	Bordetella pertussis	J072	MLST.Bordetella_spp.2	CP011760	1	4.11375	67.7	4058	2013	United States
	823	520.650	Bordetella pertussis	J073	MLST.Bordetella_spp.2	CP011761	1	4.11272	67.7	4057	2013	United States
	824	520.651	Bordetella pertussis	J076	MLST.Bordetella_spp.2	CP011762	1	4.10546	67.71	4054	2013	United States
	825	520.652	Bordetella pertussis	J090	MLST.Bordetella_spp.2	CP011763	1	4.10635	67.71	4053	2013	United States
	826	520.653	Bordetella pertussis	J091	MLST.Bordetella_spp.2	CP011764	1	4.10638	67.71	4052	2014	United States
	827	520.654	Bordetella pertussis	J098	MLST.Bordetella_spp.2	CP011765	1	4.10747	67.71	4053	2014	United States
	828	520.655	Bordetella pertussis	J100	MLST.Bordetella_spp.2	CP011766	1	4.10971	67.7	4053	2014	United States
	829	520.656	Bordetella pertussis	J110	MLST.Bordetella_spp.2	CP011767	1	4.10638	67.71	4051	2014	United States
	830	520.657	Bordetella pertussis	J115	MLST.Bordetella_spp.2	CP011768	1	4.1064	67.71	4055	2014	United States
	831	520.658	Bordetella pertussis	B201	MLST.Bordetella_spp.2	CP013075	1	4.12265	67.72	4089	1955	United States
	832	520.660	Bordetella pertussis	C549	MLST.Bordetella_spp.2	CP013077	1	4.1064	67.71	4061	2000	United States
	833	520.661	Bordetella pertussis	C734	MLST.Bordetella_spp.2	CP013078	1	4.1022	67.71	4054	2000	United States
	834	520.662	Bordetella pertussis	C757	MLST.Bordetella_spp.2	CP013079	1	4.10637	67.71	4060	2000	United States
	835	520.663	Bordetella pertussis	E194	MLST.Bordetella_spp.2	CP013080	1	4.10321	67.71	4052	2003	United States
	836	520.664	Bordetella pertussis	E602	MLST.Bordetella_spp.2	CP013081	1	4.10849	67.7	4060	2005	United States
	837	520.665	Bordetella pertussis	H682	MLST.Bordetella_spp.2	CP013083	1	4.10431	67.71	4059	2009	United States
	838	520.666	Bordetella pertussis	H382	MLST.Bordetella_spp.2	CP013082	1	4.10639	67.71	4060	2010	United States
	839	520.667	Bordetella pertussis	H698	MLST.Bordetella_spp.2	CP013084	1	4.10414	67.71	4047	2010	United States
	840	520.668	Bordetella pertussis	H706	MLST.Bordetella_spp.2	CP013085	1	4.10509	67.71	4059	2010	United States
	841	520.669	Bordetella pertussis	H730	MLST.Bordetella_spp.2	CP013086	1	4.1022	67.71	4050	2011	United States
	842	520.670	Bordetella pertussis	H771	MLST.Bordetella_spp.2	CP013087	1	4.10534	67.71	4058	2011	United States
	843	520.671	Bordetella pertussis	J178	MLST.Bordetella_spp.2	CP013088	1	4.10742	67.71	4063	2014	United States
	844	520.672	Bordetella pertussis	J179	MLST.Bordetella_spp.2	CP013089	1	4.11373	67.7	4059	2014	United States
	845	520.673	Bordetella pertussis	J191	MLST.Bordetella_spp.83	CP013090	1	4.11165	67.7	4071	2014	United States
	846	520.674	Bordetella pertussis	J192	MLST.Bordetella_spp.2	CP013091	1	4.11269	67.7	4066	2014	United States
	847	520.675	Bordetella pertussis	J193	MLST.Bordetella_spp.2	CP013092	1	4.10533	67.71	4052	2014	United States
	848	520.676	Bordetella pertussis	J197	MLST.Bordetella_spp.2	CP013094	1	4.10742	67.71	4058	2014	United States
	849	520.677	Bordetella pertussis	J201	MLST.Bordetella_spp.2	CP013095	1	4.10328	67.71	4052	2014	United States
	850	520.678	Bordetella pertussis	J194	MLST.Bordetella_spp.2	CP013093	1	4.10638	67.71	4054	2014	United States
	851	520.679	Bordetella pertussis	J225	MLST.Bordetella_spp.2	CP013096	1	4.10629	67.71	4054	2014	United States
	852	520.680	Bordetella pertussis	J296	MLST.Bordetella_spp.2	CP013863	1	4.10743	67.71	4058	2014	United States
	853	520.681	Bordetella pertussis	J300	MLST.Bordetella_spp.2	CP013864	1	4.10533	67.71	4055	2014	United States
	854	520.682	Bordetella pertussis	J305	MLST.Bordetella_spp.2	CP013865	1	4.11166	67.7	4062	2014	United States
	855	520.683	Bordetella pertussis	J311	MLST.Bordetella_spp.2	CP013866	1	4.10324	67.71	4052	2014	United States
	856	520.684	Bordetella pertussis	C975	MLST.Bordetella_spp.2	CP013868	1	4.1044	67.71	4058	2000	United States
	857	520.685	Bordetella pertussis	E368	MLST.Bordetella_spp.2	CP013869	1	4.10428	67.71	4056	2004	United States
	858	520.686	Bordetella pertussis	F501	MLST.Bordetella_spp.2	CP013870	1	4.10117	67.71	4057	2004	United States
	859	520.687	Bordetella pertussis	F657	MLST.Bordetella_spp.2	CP013871	1	4.10423	67.71	4059	2007	United States
	860	520.688	Bordetella pertussis	F778	MLST.Bordetella_spp.2	CP013872	1	4.09079	67.72	4037	2004	United States
	861	520.689	Bordetella pertussis	F934	MLST.Bordetella_spp.2	CP013873	1	4.10535	67.71	4054	2009	United States
	862	520.69	Bordetella pertussis	B318	MLST.Bordetella_spp.2	CSRQ01000000	1185	3.71429	67.52	4477	1995	United States
	863	520.690	Bordetella pertussis	G085	MLST.Bordetella_spp.2	CP013874	1	4.10638	67.71	4058	2008	United States
	864	520.691	Bordetella pertussis	G807	MLST.Bordetella_spp.2	CP013875	1	4.1022	67.71	4052	2005	United States
	865	520.692	Bordetella pertussis	G965	MLST.Bordetella_spp.2	CP013876	1	4.10534	67.71	4059	2002	United States
	866	520.693	Bordetella pertussis	H348	MLST.Bordetella_spp.2	CP013877	1	4.10638	67.71	4058	2010	United States
	867	520.694	Bordetella pertussis	H361	MLST.Bordetella_spp.2	CP013878	1	4.10743	67.71	4058	2010	United States
	868	520.695	Bordetella pertussis	H533	MLST.Bordetella_spp.2	CP013879	1	4.10828	67.7	4053	2009	United States
	869	520.696	Bordetella pertussis	H540	MLST.Bordetella_spp.2	CP013880	1	4.10529	67.71	4053	2010	United States
	870	520.697	Bordetella pertussis	H636	MLST.Bordetella_spp.2	CP013881	1	4.10534	67.71	4055	2010	United States
	871	520.698	Bordetella pertussis	H876	MLST.Bordetella_spp.2	CP013882	1	4.10535	67.71	4056	2012	United States
	872	520.699	Bordetella pertussis	I093	MLST.Bordetella_spp.2	CP013883	1	4.10153	67.71	4075	2012	United States
	873	520.700	Bordetella pertussis	J093	MLST.Bordetella_spp.83	CP013884	1	4.11375	67.7	4064	2014	United States
	874	520.701	Bordetella pertussis	J097	MLST.Bordetella_spp.2	CP013885	1	4.10742	67.71	4063	2014	United States
	875	520.702	Bordetella pertussis	J099	MLST.Bordetella_spp.2	CP013886	1	4.11268	67.7	4066	2014	United States
	876	520.703	Bordetella pertussis	J103	MLST.Bordetella_spp.2	CP013887	1	4.10742	67.71	4061	2014	United States
	877	520.704	Bordetella pertussis	J104	MLST.Bordetella_spp.2	CP013888	1	4.10848	67.7	4058	2014	United States
	878	520.705	Bordetella pertussis	J120	MLST.Bordetella_spp.2	CP013890	1	4.10952	67.7	4054	2014	United States
	879	520.706	Bordetella pertussis	J121	MLST.Bordetella_spp.2	CP013891	1	4.10308	67.71	4053	2014	United States
	880	520.707	Bordetella pertussis	J124	MLST.Bordetella_spp.2	CP013893	1	4.10761	67.71	4066	2014	United States
	881	520.708	Bordetella pertussis	J122	MLST.Bordetella_spp.2	CP013892	1	4.1076	67.71	4063	2014	United States
	882	520.709	Bordetella pertussis	J149	MLST.Bordetella_spp.2	CP013894	1	4.10564	67.71	4054	2014	United States
	883	520.71	Bordetella pertussis	B330	MLST.Bordetella_spp.2	CSRW01000000	866	3.73408	67.47	4241	2000	United States
	884	520.710	Bordetella pertussis	J155	MLST.Bordetella_spp.2	CP013896	1	4.10638	67.71	4058	2014	United States
	885	520.711	Bordetella pertussis	J159	MLST.Bordetella_spp.2	CP013897	1	4.10744	67.71	4053	2014	United States
	886	520.712	Bordetella pertussis	J161	MLST.Bordetella_spp.2	CP013898	1	4.10638	67.71	4058	2014	United States
	887	520.713	Bordetella pertussis	J162	MLST.Bordetella_spp.2	CP013899	1	4.10218	67.71	4063	2014	United States
	888	520.714	Bordetella pertussis	J174	MLST.Bordetella_spp.2	CP013900	1	4.10866	67.7	4061	2014	United States
	889	520.715	Bordetella pertussis	J198	MLST.Bordetella_spp.2	CP013902	1	4.11376	67.7	4060	2014	United States
	890	520.716	Bordetella pertussis	J206	MLST.Bordetella_spp.2	CP013903	1	4.1106	67.7	4062	2014	United States
	891	520.717	Bordetella pertussis	J208	MLST.Bordetella_spp.2	CP013904	1	4.10847	67.7	4062	2014	United States
	892	520.718	Bordetella pertussis	J210	MLST.Bordetella_spp.2	CP013905	1	4.1106	67.7	4057	2014	United States
	893	520.719	Bordetella pertussis	J277	MLST.Bordetella_spp.2	CP013907	1	4.10866	67.7	4060	2014	United States
	894	520.720	Bordetella pertussis	J096	MLST.Bordetella_spp.2	CP013951	1	4.10531	67.71	4063	2014	United States
	895	520.721	Bordetella pertussis	J105	MLST.Bordetella_spp.2	CP013889	1	4.10636	67.71	4056	2014	United States
	896	520.729	Bordetella pertussis	J152	MLST.Bordetella_spp.2	CP013895	1	4.11059	67.7	4063	2014	United States
	897	520.730	Bordetella pertussis	J175	MLST.Bordetella_spp.2	CP013901	1	4.10639	67.71	4055	2014	United States
	898	520.731	Bordetella pertussis	J276	MLST.Bordetella_spp.2	CP013906	1	4.10848	67.7	4058	2014	United States
	899	520.737	Bordetella pertussis	J078	MLST.Bordetella_spp.2	CP021401	1	4.10091	67.71	4070	2013	United States
	900	520.738	Bordetella pertussis	H696	MLST.Bordetella_spp.2	CP021402	1	4.10313	67.71	4075	2011	United States
	901	520.739	Bordetella pertussis	J473	MLST.Bordetella_spp.83	CP021403	1	4.11458	67.7	4167	2016	United States
	902	520.740	Bordetella pertussis	J625	MLST.Bordetella_spp.2	CP022362	1	4.11034	67.7	4090	2016	United States
	903	520.742	Bordetella pertussis	E945	MLST.Bordetella_spp.2	CP016956	1	4.12784	67.72	4073	2005	United States
	904	520.744	Bordetella pertussis	E537	MLST.Bordetella_spp.2	CP016958	1	4.11059	67.7	4054	2001	United States
	905	520.745	Bordetella pertussis	D422	MLST.Bordetella_spp.2	CP016959	1	4.10744	67.71	4060	2002	United States
	906	520.746	Bordetella pertussis	D735	MLST.Bordetella_spp.2	CP016960	1	4.1063	67.7	4066	2000	United States
	907	520.747	Bordetella pertussis	C934	MLST.Bordetella_spp.2	CP016961	1	4.1043	67.71	4055	2000	United States
	908	520.748	Bordetella pertussis	E898	MLST.Bordetella_spp.2	CP016962	1	4.10324	67.71	4060	2005	United States
	909	520.749	Bordetella pertussis	D799	MLST.Bordetella_spp.2	CP016963	1	4.1032	67.71	4055	2002	United States
	910	520.75	Bordetella pertussis	B326	MLST.Bordetella_spp.2	CSOC01000000	952	3.70621	67.5	4306	1999	United States
	911	520.750	Bordetella pertussis	D717	MLST.Bordetella_spp.2	CP016964	1	4.10226	67.71	4055	2002	United States
	912	520.751	Bordetella pertussis	E541	MLST.Bordetella_spp.2	CP016966	1	4.10534	67.71	4057	2003	United States
	913	520.752	Bordetella pertussis	E025	MLST.Bordetella_spp.2	CP016967	1	4.10113	67.71	4055	2003	United States
	914	520.753	Bordetella pertussis	D925	MLST.Bordetella_spp.2	CP016968	1	4.10639	67.71	4052	2002	United States
	915	520.754	Bordetella pertussis	J160	MLST.Bordetella_spp.2	CP017119	1	4.11263	67.7	4089	2014	United States
	916	520.755	Bordetella pertussis	J209	MLST.Bordetella_spp.2	CP017120	1	4.1075	67.7	4073	2014	United States
	917	520.756	Bordetella pertussis	J172	MLST.Bordetella_spp.2	CP017121	1	4.10738	67.7	4069	2014	United States
	918	520.757	Bordetella pertussis	J154	MLST.Bordetella_spp.2	CP017122	1	4.10637	67.71	4069	2014	United States
	919	520.758	Bordetella pertussis	J153	MLST.Bordetella_spp.2	CP017123	1	4.10637	67.71	4063	2014	United States
	920	520.761	Bordetella pertussis	F013	MLST.Bordetella_spp.2	CP016965	1	4.10124	67.71	4053	2005	United States
	921	520.769	Bordetella pertussis	J226	MLST.Bordetella_spp.2	CP017159	1	4.10736	67.71	4083	2014	United States
	922	520.770	Bordetella pertussis	J165	MLST.Bordetella_spp.2	CP017158	1	4.11164	67.7	4078	2014	United States
	923	520.771	Bordetella pertussis	J223	MLST.Bordetella_spp.2	CP017160	1	4.10713	67.7	4160	2014	United States
	924	520.772	Bordetella pertussis	J151	MLST.Bordetella_spp.2	CP017161	1	4.10644	67.71	4081	2014	United States
	925	520.773	Bordetella pertussis	J108	MLST.Bordetella_spp.2	CP017163	1	4.10633	67.71	4092	2014	United States
	926	520.774	Bordetella pertussis	J109	MLST.Bordetella_spp.2	CP017162	1	4.10634	67.71	4075	2014	United States
	927	520.775	Bordetella pertussis	J224	MLST.Bordetella_spp.2	CP017164	1	4.10619	67.7	4112	2014	United States
	928	520.776	Bordetella pertussis	J170	MLST.Bordetella_spp.2	CP017166	1	4.10532	67.71	4062	2014	United States
	929	520.777	Bordetella pertussis	J222	MLST.Bordetella_spp.2	CP017165	1	4.10601	67.7	4183	2014	United States
	930	520.778	Bordetella pertussis	J308	MLST.Bordetella_spp.2	CP017167	1	4.10324	67.71	4062	2014	United States
	931	520.779	Bordetella pertussis	J310	MLST.Bordetella_spp.2	CP017168	1	4.10218	67.71	4067	2014	United States
	932	520.80	Bordetella pertussis	B332	MLST.Bordetella_spp.2	CSRT01000000	557	3.7965	67.72	4010	2001	United States
	933	520.804	Bordetella pertussis	J294	MLST.Bordetella_spp.2	CP018039	1	4.11	67.7	4130	2014	United States
	934	520.805	Bordetella pertussis	I385	MLST.Bordetella_spp.2	CP017883	1	4.11	67.7	4057	2012	United States
	935	520.806	Bordetella pertussis	I384	MLST.Bordetella_spp.2	CP017882	1	4.11	67.7	4061	2012	United States
	936	520.807	Bordetella pertussis	J074	MLST.Bordetella_spp.2	CP017884	1	4.11	67.7	4058	2013	United States
	937	520.808	Bordetella pertussis	J081	MLST.Bordetella_spp.2	CP017885	1	4.11	67.7	4059	2013	United States
	938	520.809	Bordetella pertussis	J148	MLST.Bordetella_spp.2	CP017923	1	4.1	67.7	4062	2014	United States
	939	520.810	Bordetella pertussis	J173	MLST.Bordetella_spp.2	CP017924	1	4.11	67.7	4071	2014	United States
	940	520.811	Bordetella pertussis	J203	MLST.Bordetella_spp.2	CP017925	1	4.1	67.7	4058	2014	United States
	941	520.812	Bordetella pertussis	J230	MLST.Bordetella_spp.2	CP017926	1	4.11	67.7	4058	2014	United States
	942	520.813	Bordetella pertussis	J295	MLST.Bordetella_spp.2	CP017927	1	4.11	67.7	4059	2014	United States
	943	520.814	Bordetella pertussis	J094	MLST.Bordetella_spp.2	CP018037	1	4.1	67.7	4062	2014	United States
	944	520.815	Bordetella pertussis	J207	MLST.Bordetella_spp.2	CP018038	1	4.11	67.7	4144	2014	United States
	945	520.816	Bordetella pertussis	J304	MLST.Bordetella_spp.2	CP018040	1	4.11	67.7	4128	2014	United States
	946	520.817	Bordetella pertussis	J306	MLST.Bordetella_spp.2	CP018041	1	4.1	67.7	4070	2014	United States
	947	520.818	Bordetella pertussis	J313	MLST.Bordetella_spp.2	CP018042	1	4.11	67.7	4110	2014	United States
	948	520.819	Bordetella pertussis	J199	MLST.Bordetella_spp.2	CP011245	1	4.10969	67.7037	4063	2014	United States
	949	520.820	Bordetella pertussis	J014	MLST.Bordetella_spp.2	CP012135	1	4.10741	67.7057	4054	2013	United States
	950	520.821	Bordetella pertussis	J365	MLST.Bordetella_spp.2	CP013867	1	4.08256	67.7049	4021	2014	United States
	951	520.822	Bordetella pertussis	J043	MLST.Bordetella_spp.1	CP016887	1	4.10281	67.7042	4104	1947	United States
	952	520.823	Bordetella pertussis	J042	MLST.Bordetella_spp.1	CP019869	1	4.1626	67.7071	4120	1947	United States
	953	520.824	Bordetella pertussis	B199	MLST.Bordetella_spp.1	CP022361	1	4.3145	67.7298	4273	1935	United States
	954	520.87	Bordetella pertussis	B338	MLST.Bordetella_spp.2	CSPV01000000	525	3.75393	67.25	3977	2003	United States
	955	520.88	Bordetella pertussis	B309	MLST.Bordetella_spp.1	CSNL01000000	544	3.83239	67.8	4034	1939	United States
	956	520.93	Bordetella pertussis	B339	MLST.Bordetella_spp.2	CSQE01000000	849	3.67935	66.86	4239	2004	United States
	957	520.94	Bordetella pertussis	B340	MLST.Bordetella_spp.2	CSRF01000000	289	3.81184	67.85	3796	2004	United States
	958	520.994	Bordetella pertussis	J358	MLST.Bordetella_spp.2	CP014212	1	4.11059	67.7028	4057	2014	United States
	959	520.995	Bordetella pertussis	J377	MLST.Bordetella_spp.2	CP014211	1	4.10651	67.7054	4058	2015	United States
	960	520.997	Bordetella pertussis	I094	MLST.Bordetella_spp.2	CP018036	1	4.11143	67.7001	4169	2012	United States
	961	520.998	Bordetella pertussis	H782	MLST.Bordetella_spp.2	CP018035	1	4.10846	67.7044	4068	2011	United States
	962	520.999	Bordetella pertussis	J185	MLST.Bordetella_spp.2	CP025343	1	4.10637	67.7065	4098	2013	United States
	963	568706.6	Bordetella pertussis	18323	MLST.Bordetella_spp.24	LRIH01000000	4	4.13524	67.67	4570	1952	United States
	964	520.1212	Bordetella pertussis	BP1-INS	Unknown	SAMN30963775	948	0.672543	60.6068	1647	2012	Peru
	965	520.1213	Bordetella pertussis	BP2-INS	Unknown	SAMN30963776	2164	2.221	64.6318	4077	2012	Peru
	966	520.1214	Bordetella pertussis	BP3-INS	Unknown	SAMN30963777	2168	2.46359	65.1257	4318	2012	Peru
	967	520.1215	Bordetella pertussis	BP4-INS	MLST.Bordetella_spp.2	SAMN30963778	1812	3.30482	66.5553	4852	2012	Peru
	968	520.1216	Bordetella pertussis	BP5-INS	MLST.Bordetella_spp.2	SAMN30963779	1784	3.441	66.6414	5040	2012	Peru
	969	520.1217	Bordetella pertussis	BP6-INS	MLST.Bordetella_spp.2	SAMN30963780	1578	3.43447	66.8325	4792	2012	Peru
	970	520.1218	Bordetella pertussis	BP7-INS	MLST.Bordetella_spp.2	SAMN30963781	1695	3.18612	66.3642	4945	2012	Peru
	971	520.1219	Bordetella pertussis	BP8-INS	MLST.Bordetella_spp.2	SAMN30963782	1271	3.60574	67.1455	4627	2012	Peru
	972	520.1220	Bordetella pertussis	BP9-INS	MLST.Bordetella_spp.2	SAMN30963783	1470	3.52881	66.8982	4857	2012	Peru
	973	520.1221	Bordetella pertussis	BP10-INS	MLST.Bordetella_spp.2	SAMN30963784	1166	3.66661	67.2572	4645	2012	Peru
	974	520.1222	Bordetella pertussis	BP11-INS	MLST.Bordetella_spp.2	SAMN30963785	1471	3.52202	66.8197	5107	2012	Peru
	975	520.1223	Bordetella pertussis	BP12-INS	Unknown	SAMN30963786	864	0.598974	60.1423	1513	2012	Peru
	976	520.1224	Bordetella pertussis	BP13-INS	Unknown	SAMN30963787	1946	1.62115	63.5253	3447	2012	Peru
	977	520.1225	Bordetella pertussis	BP14-INS	MLST.Bordetella_spp.2	SAMN30963788	1344	3.65055	67.0301	4881	2012	Peru
